# Supplementary material for: Electrochemical Regulation of Budding Yeast Polarity
Source: PLoS Biol. 2014 Dec 30;12(12):e1002029. doi: 10.1371/journal.pbio.1002029 (PMC4280105; doi:10.1371/journal.pbio.1002029)
Supplement: Table S1 — Strains used in this study. (XLSX) [file pbio.1002029.s009.xlsx]

## Sheet: Sheet1
Strain	Genotype	Source
AC 7	MAT a his3∆1 leu2∆0 met15∆0 ura3∆0 BY4741 (S288C)	Lab Collection
AC 8	MAT α his3∆1 leu2∆0 ura3∆0 lys2∆0 BY4742 (S288C)	Lab Collection
AC 36	MATa ade2-1can1-11his3-11,15leu2-3,112trp1-1ura3-1 W303	Lab Collection
AC 91	MAT α ade2-1can1-11his3-11,15leu2-3,112trp1-1ura3-1 W303	Lab Collection
NM276	MATa trp1 his3Δ200 leu2-3,112 lys 2-801 ura3-52 rsr1::his3	Pringle Lab
FCB 40	a/ α trp1/trp1 leu2/leu2 ura3/ura3 his3/his3 lys2/lys2	Pringle Lab
FCB 39	a/ α trp1/trp1 leu2/leu2 ura3/ura3 his3/his3 lys2/lys2 bni1::his3/ bni1::his3	This study
FCB41	a/ α trp1/trp1 leu2/leu2 ura3/ura3 his3/his3 lys2/lys2 bud9::his3/ bud9::his3bud8::trp1/ bud8::trp1	Pringle Lab
NM 271	MATa Cdc42:Leu2 his3Δ200 leu2-3,112 lys 2-801 ura3-52	Kozminski Lab
NM272	MATa cdc42-118:Leu2 rsr1::his3 his3Δ200 leu2-3,112 lys 2-801 ura3-52	Kozminski Lab
NM273	MATa cdc42-118:Leu2 rsr1::his3 his3Δ200 leu2-3,112 lys 2-801 ura3-52	Kozminski Lab
AC 79	MATa trp1 his3Δ200 leu2-3,112 lys 2-801 ura3-52 + PL19(pGal1-STE4:Ura)	This study
AC 13	MATa HMLa,HMRa, ura3-52, ade2-101, met1, bar1-1 bem1-s1	Arkowitz Lab
NM274	MATa trp1 his3Δ200 leu2-3,112 lys 2-801 ura3-52 bni1::his3	Pringle Lab
AC 57	MATa trp1 his3Δ200 leu2-3,112 lys 2-801 ura3-52 rsr1::his3, pRL369(pCDC42-GFP-myc6-CDC42/ pRS306 URA3)	This study
AC 58	MATa trp1 his3Δ200 leu2-3,112 lys 2-801 ura3-52 rsr1::his3 , pCDC24-CDC24-GFP::URA3 (pRL370)	This study
AC 51	MATa trp1 his3Δ200 leu2-3,112 lys 2-801 ura3-52 rsr1::his3 , pBEM1-BEM1-GFP (ACB514)	This study
NM287	MATa leu2-3,112 ura3-52 ade2 suc2-Δ9 cdc24::TRP1 CDC24, far1::far1-H7 LoxP His5Sp LoxP	Arkowitz Lab
NM288	MATa leu2-3,112 ura3-52 ade2 suc2-Δ9 cdc24::TRP1 CDC24, bud1Δ-1::LoxP His5Sp LoxP, far1::far1-H7 LoxP His5Sp LoxP	Arkowitz Lab
NM289	MATa leu2-3,112 ura3-52 his3Δ200 ade2 suc2-Δ9 cdc24::TRP1 cdc24-m1	Arkowitz Lab
AC 43	MATa his3∆1 ura3∆0 leu2∆0 met15∆0 ABP1-GFP::HIS3	Kaknosen Lab
AC 48	MATa HMLa,HMRa, ura3-52, ade2-101, met1, bar1-1 bem1-s1 rsr1::ura3	This study
NM 283	MATa trp1 his3Δ200 leu2-3,112 lys 2-801 ura3-52 bni1::his3 rsr1::his3	This study
AC 6	MATa ade2-1can1-11his3-11,15leu2-3,112trp1-1ura3-1 cnb1::Sp his5+	Cunningham Lab
AC 44	MATa ade2-1can1-11his3-11,15leu2-3,112trp1-1ura3-1 mid1::LEU2	Cunningham Lab
AC 45	MATa ade2-1can1-11his3-11,15leu2-3,112trp1-1ura3-1 cch1::TRP1	Cunningham Lab
AC 4	MATa ade2-1can1-11his3-11,15leu2-3,112trp1-1ura3-1 mid1::LEU2 cch1::TRP1	Cunningham Lab
AC 2	MATa ura3–52 PMA1-L671C:Ura3	Slayman Lab
AC 26	MATa ade2-1can1-11his3-11,15leu2-3,112trp1-1ura3-1 nhx1::TRP1	Sychrova Lab
AC 27	MATa ade2-1can1-11his3-11,15leu2-3,112trp1-1ura3-1 nha1::LEU2	Sychrova Lab
AC 28	MATa ade2-1can1-11his3-11,15leu2-3,112trp1-1ura3-1 ena1∆::HIS3::ena4∆	Sychrova Lab
AC 30	MATa ade2-1can1-11his3-11,15leu2-3,112trp1-1ura3-1 trk2::HIS3	Serrano Lab
AC 31	MATa ade2-1can1-11his3-11,15leu2-3,112trp1-1ura3-1 trk1::LEU	Serrano Lab
AC103	MATa ade2-1can1-11his3-11,15leu2-3,112trp1-1ura3-1 rsr1::KAN Spa2-GFP:His	Lab Collection
AC 96	MATa ade2-1can1-11his3-11,15leu2-3,112trp1-1ura3-1 cnb1::Sp his5+ rsr1:ura	This Study
AC 93	MAT a ade2-1can1-11his3-11,15leu2-3,112trp1-1ura3-1 cch1::TRP1 rsr1::ura3	This Study
AC 95	MATa ade2-1can1-11his3-11,15leu2-3,112trp1-1ura3-1 mid1::LEU2 rsr1::ura3	This Study
AC 84	MATa ade2-1can1-11his3-11,15leu2-3,112trp1-1ura3-1 mid1::LEU2 cch1::TRP1 rsr1::ura3	This Study
AC 101	MATa ura3–52 PMA1-L671C:Ura3 rsr1::KanMX	This Study
AC 88	MATa ade2-1can1-11his3-11,15leu2-3,112trp1-1ura3-1 nhx1::TRP1 rsr1::ura3	This Study
AC 86	MATa ade2-1can1-11his3-11,15leu2-3,112trp1-1ura3-1 ena1∆::HIS3::ena4∆ rsr1::ura3	This Study
AC 50	MATa ade2-1can1-11his3-11,15leu2-3,112trp1-1ura3-1 nha1::LEU2 rsr1::ura3	This Study
AC 97	MATa ade2-1can1-11his3-11,15leu2-3,112trp1-1ura3-1 trk2::HIS3 rsr1::ura3	This Study
AC 64	MATa ade2-1can1-11his3-11,15leu2-3,112trp1-1ura3-1 trk1::LEU rsr1::his3	This Study
AC 113	MATa ade2-1can1-11his3-11,15leu2-3,112trp1-1ura3-1 + p414-TRK1-GFP (TRP)	This Study
AC 42	MATa trp1 his3Δ200 leu2-3,112 lys 2-801 ura3-52 dnf1 :: KAN dnf2 :: KAN, pRL369(pCDC42-GFP-myc6-CDC42/ pRS306 URA3)	Li Lab
AC 38	MATa ade2-1can1-11his3-11,15leu2-3,112trp1-1ura3-1 cho1::TRP1	Carman Lab
AC 67	MAT a trp1 his3Δ200 leu2-3,112 lys 2-801 ura3-52 dnf1 :: KAN dnf2 :: KAN rsr1::his, pRL369(pCDC42-GFP-myc6-CDC42/ pRS306 URA3)	This Study
AC 142	MAT a trp1 his3Δ200 leu2-3,112 lys 2-801 ura3-52 lem3 :: KAN	Li Lab
AC 151	MAT a trp1 his3Δ200 leu2-3,112 lys 2-801 ura3-52 lem3 :: KAN rsr1::his	This Study
AC 54	MATa ade2-1can1-11his3-11,15leu2-3,112trp1-1ura3-1 cho1::TRP1 rsr1::ura3	This Study
AC 74	MATa trp1 his3Δ200 leu2-3,112 lys 2-801 ura3-52 rsr1::his3, pCM188-ChR2-GFP(URA3)	This Study
AC 76	MATa trp1 his3Δ200 leu2-3,112 lys 2-801 ura3-52 rsr1::his3 + pCM188-Arch-GFP(URA3)	This Study
AC 69	MATa trp1 his3Δ200 leu2-3,112 lys 2-801 ura3-52 rsr1::his3 + pCM188-Halo-GFP(URA3)	This Study
AC 134	MATa ade2-1can1-11his3-11,15 leu2-3,112 trp1-1ura3-1 trk1::LEU BUD4:Ura	This Study
AC 24	MATa ade2-1can1-11his3-11,15 leu2-3,112 trp1-1ura3-1 BUD4	Stillman Lab
AC 129	MATa ade2-1can1-11his3-11,112trp1-1ura3-1 LEU2	This Study
AC 131	Mat α ade2-1can1-11his3-11,15leu2-3,112 trp1-1 URA3	This Study
AC 156	Mata rsr1::his + pAC23( p416-GFP-LActC2:URA) ura3 his3 leu2 ade2 trp4	This Study
AH99	Mat a his3∆1 leu2∆0 met15∆0 ura3∆0 Hog1-GFP::His3	Leon Lab
AH100	Mat a his3∆1 leu2∆0 met15∆0 ura3∆0 Hxt3-GFP:His rsr1::ura	This Study
AH105	Mat a cdc42-118:Leu2 rsr1::his3 his3Δ200 leu2-3,112 lys 2-801 ura3-52 pBEM1-BEM1-GFP (ACB514)	This Study
AH106	Mat a r sr1::his3 his3Δ200 leu2-3,112 lys 2-801 ura3-52 + p414TRK1-GFP	This Study
AH110	Mat a r sr1::his3 his3Δ200 leu2-3,112 lys 2-801 ura3-52 + pcm188_Halo-mRFP	This Study
