# Supplementary material for: Electrochemical Regulation of Budding Yeast Polarity
Source: PLoS Biol. 2014 Dec 30;12(12):e1002029. doi: 10.1371/journal.pbio.1002029 (PMC4280105; doi:10.1371/journal.pbio.1002029)
Supplement: Table S2 — Plasmids used in this study. (XLSX) [file pbio.1002029.s010.xlsx]

## Sheet: Sheet1
Plasmid	Source
pL19 (CEN URA3 GALp–STE4)	Whiteway Lab
pRL369(pCDC42-GFP-myc6-CDC42/ pRS306 URA3)	Li Lab
pCDC24-CDC24-GFP::URA3 (pRL370)	Li Lab
pBEM1-BEM1-GFP (ACB514)	Peter Lab
p414-TRK1-GFP (TRP)	Yenush Lab
M4213 (BUD4 in pRS406 (Ylp[URA3])	Stillman Lab
pCM188-ChR2-GFP (URA3)	This Study
pCM188-Arch-GFP (URA3)	This Study
pCM188-Halo-GFP (URA3)	This Study
p416 GFP-Lact-C2 (URA3)	Grinstein Lab
pCM188-Halo-mRFP(URA3)	This Study
