# Supplementary material for: Electrochemical Regulation of Budding Yeast Polarity
Source: PLoS Biol. 2014 Dec 30;12(12):e1002029. doi: 10.1371/journal.pbio.1002029 (PMC4280105; doi:10.1371/journal.pbio.1002029)
Supplement: Data S1 — Excel spreadsheet containing, in separate sheets, the underlying numerical data and statistical analysis for Figures 1B, 1D, 1G , 2A, 2B, 2F, 2G , 3A, 3C, 3D, 3E , 4D , 5A, 5B, 5D , S1A, S1C , S2A, S2B, S2C, S2D, S2E, S2F , S3E, S3G , S4A, S4B, S4C, S4D , S5A, S5B , S7C , S8A, and S8C . (XLSX) [file pbio.1002029.s017.xlsx]

## Sheet: Figure 1B
Haploid													Diploid Budding						Diploid						Diploid
WT Mata							rsr1D Mata						WT						rsr1D						bud8D bud9D
EF			Control				Ef			Control			EF			Control			EF			Control			EF			Control
Real angle	Orient		No.	Real angle	Orient		Real angle	Orient		Real angle	Orient		Real angle	Orient		Real angle	Orient		Real angle	Orient		Real angle	Orient		Real angle	Orient		Real angle	Orient
-154	-0.898196		1	-132	-0.668262		-25.9	0.899658		-167	-0.974037		7.13	0.992275		-27.6211	0.886146		-74.25	0.27144		77.37	0.218654		4.01	0.998		-44.4	0.715
-115	-0.421696		2	-221	-0.755991		-32.8	0.840724		-267	-0.054695		47.4	0.677185		238.782	-0.520101		176.73	-0.998372		-33.14	0.837337		83	0.122		-29.4	0.871
-195	-0.966371		3	-250	-0.344098		38.2	0.786066		-247	-0.392742		-2.73	0.998866		252.897	-0.296228		-68.79	0.361787		-20.56	0.936305		-22.5	0.924		67	0.391
-213	-0.839696		4	-155	-0.905727		-235	-0.575278		64.8	0.426298		22	0.927257		153.13	-0.891421		0	1		-22	0.927184		-8.7	0.989		73.4	0.285
-6.95	0.99266		5	-205	-0.907073		1.27	0.999755		-145	-0.818415		21.1	0.933021		142.97	-0.797558		-5.77	0.994933		96.77	-0.117884		-0.735	1		-139	-0.75
10.7	0.98263		6	85.2	0.084429		-30.1	0.865285		-66.8	0.394485		5.44	0.995501		19.5367	0.942485		25.91	0.899482		-168.33	-0.979329		-3.09	0.999		-170	-0.985
-65.8	0.410454		7	-71.3	0.32121		-146	-0.828315		-239	-0.51685		12.5	0.97632		173.019	-0.992399		19.44	0.942991		-168.25	-0.979045		45.7	0.699		38.4	0.784
-210	-0.866953		8	-256	-0.244119		-30.4	0.86265		-268	-0.0372692		48	0.669446		120.466	-0.506108		-35.67	0.812389		-80.62	0.162982		-3.87	0.998		15.3	0.964
56.3	0.555259		9	4.64	0.996726		-1.33	0.999731		54.8	0.576828		-29.1	0.873897		22.9638	0.920831		15.64	0.962975		-113.46	-0.398109		35.4	0.815		0	1
-238	-0.531704		10	-34.6	0.82331		-69.6	0.349149		1.85	0.999479		-54.7	0.578253		78.0558	0.207635		-7.77	0.990819		75.82	0.244969		32.3	0.845		-78.5	0.2
-122	-0.529004		11	-52	0.616024		31.2	0.855507		-241	-0.486674		-36	0.809204		142.046	-0.787731		-138.12	-0.744545		142.77	-0.796213		71.6	0.316		-59.4	0.509
-214	-0.830095		12	-10.5	0.983272		-5.53	0.995351		-101	-0.189932		28.4	0.879768		181.79	-0.999561		25.23	0.904604		44.37	0.714839		65.4	0.416		-196	-0.963
55.9	0.561048		13	-50.5	0.636423		23.6	0.916446		-156	-0.912983		-12.5	0.97632		254.32	-0.27243		29.6	0.869495		-95.19	-0.0904588		-50.8	0.632		-231	-0.623
-33.3	0.835969		14	-213	-0.839696		-161	-0.945054		-4.76	0.996555		26	0.898895		173.853	-0.994085		43.6	0.724172		104.66	-0.253083		41.6	0.747		18.4	0.949
-3.01	0.998622		15	-153	-0.890391		-79.1	0.189783		-59	0.515485		30.4	0.86265		201.961	-0.928105		75.96	0.242599		103.52	-0.233785		-263	-0.13		84.4	0.0971
43.2	0.72923		16	-243	-0.455905		-14.7	0.967301		87.5	0.0443928		52.8	0.604971		200.225	-0.938953		2.91	0.998711		-95.87	-0.102272		2.94	0.999		35.3	0.816
37.3	0.795673		17	-63	0.454487		-92.3	-0.0393158		-64.7	0.427875		-209	-0.875515		158.039	-0.926915		38.57	0.781847		-77.64	0.214053		-228	-0.668		-62.5	0.461
-103	-0.224063		18	-80.8	0.160587		33.7	0.83212		-132	-0.668262		-11.7	0.979244		131.112	-0.656659		-33.69	0.832051		175.97	-0.997527		31.4	0.853		-168	-0.979
-130	-0.641906		19	35.2	0.817324		35.7	0.812268		78.7	0.196629		74.3	0.271233		40.4622	0.761067		-65.1	0.421036		18.75	0.94693		18.9	0.946		-98.6	-0.149
36.2	0.807149		20	-74.6	0.266192		-24.3	0.911492		61.9	0.471495		-52.3	0.611893		164.597	-0.963694		34.73	0.821846		-57.63	0.535385		35.1	0.818		-160	-0.943
71.6	0.31625		21	-83.8	0.108736		-34.1	0.828229		-182	-0.999446		-50	0.643126		111.125	-0.359487		16.48	0.958919		-120.09	-0.50136		-30.5	0.862		-23.7	0.915
-11.1	0.981312		22	-259	-0.193058		-48.6	0.661634		24.8	0.907869		-229	-0.657587		51.1466	0.627682		34.32	0.825902		16.63	0.958173		18.8	0.947		-236	-0.555
-24.2	0.912208		23	-209	-0.875515		41.8	0.745722		88.4	0.0287035		-33	0.83883		153.712	-0.895976		51.05	0.628642		-69.72	0.346608		16.9	0.957		-71	0.325
-68.2	0.371928		24	81.3	0.151972		14	0.970326		-192	-0.978499		5.49	0.995418		72.8973	0.294702		-48.22	0.666272		66.73	0.395065		-208	-0.879		-49.4	0.651
-31	0.857309		25	-247	-0.392742		-39.7	0.769624		-127	-0.600917		9.25	0.98701		145.784	-0.826198		-31.64	0.851361		-56.78	0.547855		-19.4	0.943		-253	-0.296
-14.3	0.969047		26	-38.3	0.784986		27.6	0.886317		-127	-0.600917		20.6	0.936124		-25.56	0.902232		-12.59	0.975955		174.47	-0.995346		-226	-0.696		-84	0.104
33.7	0.83212		27	14.9	0.96641		-7.7	0.990992		17.4	0.954286		-56	0.559604		77.4712	0.217599		-146.82	-0.836955		60.95	0.485573		-47.8	0.672		-10.3	0.984
-153	-0.890391		28	-64.5	0.431026		14.3	0.969047		-62.4	0.463785		-27.1	0.890322		144.028	-0.808555		76.52	0.233106		172.12	-0.990557		58.2	0.527		-122	-0.524
22.5	0.923956		29	-43.6	0.724438		14	0.970326		21.8	0.928557		6.2	0.994157		-16.46	0.959059		34.62	0.822938		177.65	-0.999159		27.8	0.885		-212	-0.851
-60.4	0.494406		30	-44	0.71961		15.6	0.9632		-230	-0.644345		-32.4	0.844482		-71.8781	0.311644		1.51	0.999653		-41.94	0.743845		24.6	0.909		-77.1	0.223
-31.9	0.849121		31	-235	-0.575278		-76.3	0.237494		-221	-0.755991		9.87	0.985214		10.1093	0.98449		29.88	0.867071		42.09	0.742093		-5.19	0.996		-211	-0.855
-35.3	0.816318		32	12.5	0.97632		-70	0.342602		-95	-0.0863183		35.8	0.811249		-48.0128	0.66928		-1.52	0.999648		-38.42	0.783477		-111	-0.351		-114	-0.408
-5.19	0.995904		33	-252	-0.311137		44	0.71961		-177	-0.998546		-56.7	0.549442		97.5946	-0.131307		0	1		42.88	0.73278		-247	-0.387		-202	-0.926
36.6	0.803011		34	-67.5	0.383235		17.2	0.955323		-5.19	0.995904		-89.1	0.0164956		149.3	-0.859177		79.49	0.182407		-32.47	0.843673		-40	0.766		-223	-0.726
-255	-0.260998		35	54.4	0.582514		4.9	0.996349		79.5	0.182927		-160	-0.939207		54.5543	0.580324		6.54	0.993493		46.66	0.686326		-8.58	0.989		-242	-0.476
-137	-0.730526		36	-11.5	0.979945		29.5	0.870484		59.7	0.504984		-181	-0.999874		172.321	-0.990827		14.32	0.968929		-149.62	-0.86269		-12.7	0.976		-165	-0.967
-230	-0.644345		37	-173	-0.992358		-10.6	0.982953		54	0.588172		-48.7	0.660325		91.7098	-0.0290261		28.35	0.880063		37.41	0.794309		-171	-0.986		80.2	0.17
86.7	0.0583299		38	-82.1	0.138164		18.2	0.950022		-190	-0.985098		85.5	0.0792133		138.27	-0.745475		19.46	0.942874		11.53	0.97982		60.1	0.498		1.19	1
-161	-0.945054		39	0	1		-184	-0.997676		52.4	0.610512		50.5	0.636423		184.808	-0.996617		26.57	0.894389		-1.07	0.999826		14.9	0.966		52	0.616
15.9	0.96178		40	-180	-0.999999		-57.5	0.537729		-31.8	0.850041		-209	-0.875515		79.2157	0.187801					-3.09	0.998546		25.6	0.902		-163	-0.958
-59.2	0.512493		41	25.8	0.900418		1.79	0.999513		-63.4	0.448261		-16.5	0.958861		-42.4209	0.738462		-34.9	0.820152		160.77	-0.944204		14.9	0.966		-178	-0.999
22.8	0.921941		42	-25.8	0.900418		38.2	0.786066		-1.36	0.999719		24.3	0.911492		186.927	-0.992899		-56.3	0.554844		109.77	-0.338245					-144	-0.806
-202	-0.927852		43	-174	-0.99436		-16.9	0.956857		-208	-0.88381		-213	-0.839696		94.9271	-0.0850513		-2.05	0.99936		124.19	-0.561939		-192	-0.977		-251	-0.329
56.3	0.555259		44	-118	-0.468549		-117	-0.453068		-199	-0.94609		32.7	0.841667		-42.2208	0.740812		42.5	0.737277		-111.8	-0.371368		-5.71	0.995		-92.3	-0.04
-180	-0.999999		45	-231	-0.630907		-24.9	0.907137		-97.9	-0.136586		-7	0.992554		140.906	-0.775326		-10.9	0.981959		-139.21	-0.757109		-18.7	0.947		-111	-0.361
-29.9	0.867029		46	-59.5	0.507992		-12.3	0.977069		-47.6	0.674613		-49.9	0.644461		-19.7989	0.940947		-72.3	0.304033		112.38	-0.380748		36.7	0.802		-35.1	0.818
-218	-0.789197		47	86.9	0.0548466		-27.3	0.888728		65	0.423139		-14.3	0.969047		132.563	-0.675536		1.04	0.999835		-176.1	-0.997684		9.46	0.986		-79.1	0.189
74.6	0.266192		48	-115	-0.421696		52	0.616024		-133	-0.681137		-2.7	0.998891		-56.6894	0.549597		-2.32	0.99918		119.64	-0.494549		4.03	0.998		90	1.33e-06
-17.5	0.953764		49	-6.23	0.9941		19.7	0.941529		-35.7	0.812268		2.94	0.998685		178.995	-0.999817		-81.1	0.15471		-94.88	-0.0850691		-12.5	0.976		-63.9	0.44
-256	-0.244119		50	-32.7	0.841667		-22.8	0.921941		27.2	0.889526		7.35	0.991791		-9.21103	0.987119		35.8	0.811064		180	-1		41.6	0.748		-64.4	0.433
-228	-0.670628		51	-48.2	0.66685		-11.8	0.978889		-36.2	0.807149		1.25	0.999762		159.944	-0.938872		13.6	0.971961		127.5	-0.608761		33	0.839		-23.4	0.918
-25.3	0.904178		52	37.1	0.797782		-17.1	0.955837		-221	-0.755991		-53.4	0.596604		75.3526	0.253515		26.6	0.894154		-90.82	-0.0143112		31.7	0.851		-97.1	-0.124
69.8	0.345878		53	-123	-0.543726		12.1	0.977806		-70.6	0.33275		-45	0.707388		123.524	-0.551375		-67.6	0.38107					-16.7	0.958		-96.5	-0.113
-197	-0.956813		54	-115	-0.421696		32	0.848198		-265	-0.0894913		12.3	0.977069		260.395	-0.169126		1.26	0.999758					-4.4	0.997		52.4	0.611
-81.6	0.146797		55	39	0.777363		-63	0.454487		35.2	0.817324		51	0.629671		212.32	-0.846078		64.9	0.424199					54	0.588		7.28	0.992
-149	-0.856488		56	-41.6	0.748042		-59.2	0.512493		25.3	0.904178		-11.5	0.979945		70.5234	0.33401		16.8	0.957319		Average	0.0178039		-19.9	0.94		-103	-0.217
-224	-0.720715		57	27.5	0.887123		-26.6	0.89426		70.2	0.339322		37	0.798832		-37.1847	0.79689		-30.1	0.865151		Stdev	0.354724		43.4	0.727		-62.4	0.463
3.81	0.997792		58	-226	-0.696095		-29.6	0.869624		-93	-0.0515142		47.7	0.673325		124.472	-0.565095		-80.5	0.165048					38.9	0.779		-91.4	-0.025
-38.5	0.78282		59	-95.1	-0.0880561		-9.16	0.987261		-244	-0.440311		-214	-0.830095		185.839	-0.994978		-27.1	0.890213					86.7	0.0571		-134	-0.699
66.2	0.404081		60	90	0.000796327		12.5	0.97632		-219	-0.778364		-115	-0.421696		6.26349	0.994037		-18.8	0.946649					3.69	0.998		54.7	0.578
-13.2	0.973606		61	-220	-0.767294		3.52	0.998115		-129	-0.628433		-42.2	0.741055		153.672	-0.895666		-18.4	0.948876					28.7	0.877		-226	-0.691
-72.6	0.299654		62	-119	-0.483888		-32.2	0.846345		-198	-0.951596		-35.7	0.812268		-62.5603	0.461306		64	0.438371					-266	-0.0634		-130	-0.637
-148	-0.847353		63	-204	-0.914278		-38.5	0.78282		90	0.000796327		-94.3	-0.0741467		-87.7688	0.0397079								-5.71	0.995		48.7	0.66
-151	-0.873971		64	-16.6	0.958365		0.644	0.999937		-175	-0.996059		71.6	0.31625		212.735	-0.842197								45.7	0.698		17.7	0.953
-62.2	0.466873		65	78.9	0.193207		-148	-0.847353		-220	-0.767294		-7.85	0.990639		-14.9314	0.966269		10.7	0.982613					-3.9	0.998		-207	-0.894
-99.3	-0.160737		66	-1.91	0.999445		-258	-0.210144		-190	-0.985098		-8.37	0.989359		131.07	-0.656106		-68.6	0.364877					49.8	0.645		-243	-0.447
-233	-0.60346		67	57.5	0.537729		34.3	0.826269		22.6	0.923287		-10.7	0.98263		227.526	-0.676739		-90	6.12574e-17					36.9	0.8		-120	-0.494
-84	0.105268		68	-211	-0.858127		-67.2	0.388064		-169	-0.981341		-226	-0.696095		229.304	-0.653582		55.7	0.563526					54.6	0.58		85.6	0.0767
-248	-0.37664		69	-239	-0.51685		4.4	0.997056		-88	0.0356776		4.48	0.996948		142.792	-0.795681		-0.623	0.999941					-6.12	0.994		82.7	0.127
-233	-0.60346		70	11.3	0.980634		52.6	0.607746		-124	-0.558283		62.5	0.462239		-52.3264	0.611529		47.4	0.676876					-165	-0.966		-15.8	0.962
-4.9	0.996349		71	72.8	0.296323		-1.15	0.999799		-117	-0.453068		-189	-0.987949		-83.1909	0.119293		-12.9	0.974761					-106	-0.283		-183	-0.998
-44.2	0.717183		72	-246	-0.408724		5.49	0.995418		-54.1	0.58676		38.5	0.78282		107.684	-0.302859		42.4	0.738455					7.13	0.992		-113	-0.383
-22.4	0.924622		73	65.2	0.419976		-28.9	0.875588		-76.8	0.229012		51	0.629671		223.764	-0.723563		33.1	0.837719					15.1	0.966		-50.4	0.638
-198	-0.951596		74	-18.4	0.948927		0.881	0.999882		-37.6	0.792493		34.4	0.825285		0	1		25.6	0.901833					14.5	0.968		-161	-0.947
48.3	0.665549		75	-219	-0.778364		16.3	0.959846		65.1	0.421558		-134	-0.693805		-55.3889	0.568406		25.8	0.900319					68.2	0.371		-16.2	0.96
72	0.309623		76	57.8	0.533309		-21.6	0.929847		67.2	0.388064		34.2	0.827251		-80.4596	0.166445		0.735	0.999918					23.4	0.918		-15.2	0.965
-32.2	0.846345		77	-118	-0.468549		-21.8	0.928557		-26.6	0.89426		31.6	0.851873		-82.8008	0.126046		-80.5	0.165048					0	1		-182	-0.999
-71.9	0.311281		78	5.36	0.995632		42.4	0.738708		-165	-0.965547		10.2	0.984212		110.298	-0.345987		-177	-0.99863					-10.4	0.984		-150	-0.87
54.8	0.576828		79	-230	-0.644345		-2.25	0.99923		67.8	0.378396		35.4	0.815309		163.61	-0.958954								-48.2	0.667		-152	-0.884
-118	-0.468549		80	-140	-0.765248		42.1	0.742226		59.4	0.509494		-103	-0.224063		265.38	-0.0828871								6.17	0.994		-166	-0.972
-43.4	0.726838		81	21.2	0.932392		-46.8	0.684849		15.4	0.964132		-90	0.000796327		138.759	-0.751133		-35.5	0.814116					77.5	0.217		-184	-0.998
-161	-0.945054		82	-124	-0.558283		-20.1	0.939155		-241	-0.486674		62.6	0.460691		101.182	-0.193048		-114	-0.406737					26.1	0.898		-8.62	0.989
-208	-0.88381		83	-154	-0.898196		-76.6	0.232407		-183	-0.998713		54.6	0.579675		139.939	-0.764562		20.1	0.939094					-40.2	0.764		-147	-0.835
0	1		84	-123	-0.543726		-178	-0.999335		28.9	0.875588		-4.9	0.996349		-42.2298	0.740706		-66.5	0.398749					-90	1.33e-06		-122	-0.535
-154	-0.898196		85	26.1	0.898129		-11.9	0.978531		-103	-0.224063		56	0.559604		220.061	-0.766611		-94.9	-0.0854169					10.6	0.983		-228	-0.668
-93.5	-0.0602228		86	41.5	0.749199		14	0.970326		-127	-0.600917		8.13	0.98996		227.834	-0.672774		-41.3	0.751264								13	0.974
-24.7	0.908599		87	-239	-0.51685		-62.7	0.459142		-125	-0.57267		-28.3	0.880596		253.644	-0.283757		1.75	0.999534					6.88	0.993		-216	-0.806
-2.54	0.999019		88	-209	-0.875515		35.1	0.818328		-155	-0.905727		15.3	0.964593		68.3556	0.369407		35.8	0.811064					0	1		-54.3	0.583
74.9	0.261144		89	-233	-0.60346		-12.9	0.974787		-199	-0.94609		56.8	0.547984		259.992	-0.176051		44.4	0.714473					-155	-0.908		-182	-1
-65.3	0.418392		90	-166	-0.969939		1.47	0.999671		-117	-0.453068		-7.73	0.990922		-23.9021	0.914325		11.1	0.981293					17.5	0.954		-142	-0.792
-251	-0.327667		91	-149	-0.856488		-12.6	0.975941		-183	-0.998713		1.82	0.999496		-60.5725	0.491789		36.3	0.805928					-108	-0.316		28.8	0.876
73.2	0.289652		92	-180	-0.999999		29.7	0.868762		77.7	0.213702		64.2	0.435742		-45	0.707388		-85.3	0.0819385					-3.58	0.998		-21.8	0.928
-228	-0.670628		93	-130	-0.641906		12.7	0.975559		-196	-0.961738		42.9	0.732801		-17.3789	0.954396		-0.579	0.999949					23.6	0.916		-69	0.359
-178	-0.999335		94	-204	-0.914278		-27.6	0.886317		-99.5	-0.164179		-5.19	0.995904		20.6299	0.93594		37	0.798636					-32.2	0.847		61.2	0.482
-37.1	0.797782		95	-112	-0.373688		-2.01	0.999385		-69.4	0.352416		52.9	0.603581		-27.646	0.885945		-83.9	0.106264					42.7	0.735		-248	-0.371
-232	-0.617278		96	-42.6	0.736352		28.3	0.880596		-19.2	0.944432		-7.13	0.992275		-21.1135	0.932936		-158	-0.927184					18.4	0.949		-146	-0.828
-55.8	0.562492		97	-79.6	0.181212		-40.2	0.764026		22.2	0.925945		4.03	0.99753		62.1027	0.468374								-67	0.391		61.6	0.475
-207	-0.891837		98	-134	-0.693805		-10.2	0.984212		79.7	0.179496		14.5	0.96818		60.3409	0.495302								23.7	0.916		-51	0.629
-57.8	0.533309		99	-50.6	0.635076		-8.93	0.987891		-60.5	0.492889		1.22	0.999774		-24.1455	0.912597		-50.2	0.64011					-5.31	0.996		-182	-1
-241	-0.486674		100	82.6	0.12952		-27.8	0.884696		85	0.0879049		48.2	0.66685		-41.5936	0.748117		0	1					-165	-0.965		-180	-1
-226	-0.696095		101	-135	-0.706262		-25.9	0.899658		-146	-0.828315		8.65	0.988637		1.94149	0.999427		-3.62	0.998005					-14.8	0.967		-248	-0.371
-233	-0.60346		102	85.5	0.0792133		-20.8	0.934891		55	0.573975		43.3	0.728035		-48.2155	0.666649		50.8	0.632029					-45	0.707		-127	-0.6
-20.6	0.936124		103	-154	-0.898196		-48.4	0.664246		-124	-0.558283		47.1	0.681026		2.17474	0.99928		12	0.978148					35.4	0.815		79.7	0.179
-90	0.000796327		104	-180	-0.999999		-16.3	0.959846		-36.4	0.805085		59.4	0.509494		34.8245	0.821081		18.4	0.948876					3.97	0.998		29.7	0.868
86.5	0.0618125		105	-61.4	0.479169		-39.5	0.771847		-18.4	0.948927		-2.05	0.999361		-50.5055	0.636349		11.5	0.979925					-161	-0.947		-195	-0.965
-36.7	0.80197		106	-52.2	0.613272		-1.66	0.999581		77.5	0.217109		11	0.981646											-4.01	0.998		-154	-0.899
55.8	0.562492		107	-214	-0.830095		-40.8	0.757231		-135	-0.706262		-3.01	0.998622											-118	-0.466		30.3	0.863
55.3	0.569682		108	-206	-0.899592		31.8	0.850041		-81.1	0.155419		14.9	0.96641					-243	-0.45399					-7.13	0.992		-65.3	0.418
-140	-0.765248		109	83.5	0.113937		33.7	0.83212					10.8	0.982305					-49.7	0.64679					-3.52	0.998		21.1	0.933
82.2	0.136436		110	-230	-0.644345			1					27.8	0.884696					-263	-0.121869					41.9	0.745		-206	-0.898
48.9	0.657701		111	-213	-0.839696			1		Average	-0.00691694		-33.9	0.83018					20.5	0.936672					9.73	0.986		-1.27	1
-239	-0.51685		112	24.5	0.910051		-12.7	0.975559		Stdev	0.342446		90	0.000796327		Average	-0.0259384		2.42	0.999108					-10.4	0.984		-196	-0.959
-48.6	0.661634		113	60.9	0.486806		-94.9	-0.0845803					8.97	0.987782		Stdev	0.364406		23.3	0.918446					47.2	0.679		-129	-0.634
-204	-0.914278		114	-32.2	0.846345		69.9	0.34424					-75.3	0.254402					7.77	0.990819					-16.1	0.961		75.3	0.253
-33.1	0.837879		115	53.8	0.59099		48.5	0.662941					-14.9	0.96641					76.9	0.226651					18.9	0.946		-163	-0.954
-189	-0.987949		116	-243	-0.455905		45	0.707388					74.3	0.271233					-23.5	0.91706					-32.5	0.844		-239	-0.511
-54.5	0.581095		117	-20.7	0.935509		-23.4	0.917837					-172	-0.990055					-5.01	0.996179					-21.4	0.931		-265	-0.0939
20.4	0.937345		118	18.1	0.950565		37.6	0.792493					-5.49	0.995418					45.6	0.699663					-3.95	0.998		-6.77	0.993
-246	-0.408724		119	28.6	0.878104		38	0.788218					-199	-0.94609					1.41	0.999697					25.3	0.904		-180	-1
1.59	0.999615		120	43.8	0.722028		-52.4	0.610512					-15.1	0.965507					-51.7	0.619779					-105	-0.253		-227	-0.677
-186	-0.994693		121	-164	-0.960861		-32.8	0.840724					11.1	0.981312					0	1					-39	0.777		23.7	0.916
-138	-0.742327		122	-232	-0.617278		-30	0.866158					83.1	0.120867					-57.6	0.535827					9.78	0.985		57.2	0.542
12.7	0.975559		123	-27	0.891115		-33.3	0.835969					56.3	0.555259					-33.1	0.837719					38.3	0.784		-263	-0.117
-3.01	0.998622		124	-224	-0.720715		64.2	0.435742											78.4	0.201078					39.8	0.768		63.9	0.44
-47.5	0.6759		125	-184	-0.997676		-23.6	0.916446											79.3	0.185667					-7.28	0.992		-250	-0.336
40.5	0.760639		126	52	0.616024		-19.4	0.94328					Average	0.598234					-0.651	0.999935					-189	-0.988		-79.7	0.179
-230	-0.644345		127	-220	-0.767294		10.3	0.983901					Stdev	0.28081					4.6	0.996779					-11.8	0.979		-33.3	0.835
-217	-0.79979		128	-198	-0.951596		-39.4	0.772955											9.32	0.986799					37.7	0.791		0.551	1
76.6	0.232407		129	-199	-0.94609		3.5	0.998137											44.2	0.716911								-83.4	0.115
-134	-0.693805		130	-205	-0.907073		-23.2	0.919216											25.8	0.900319								-239	-0.508
37.2	0.796729		131	-95	-0.0863183		-27.3	0.888728											-19	0.945519								44.1	0.718
-153	-0.890391		132	-78	0.208587		0	1											0.644	0.999937								-189	-0.986
7.4	0.99168						-44.3	0.715966											28.8	0.876307								0	1
-169	-0.981341						27.6	0.886317											75.3	0.253758								-153	-0.888
-72.4	0.30298			Average	-0.00958592		0	1											35.4	0.815128								-20.6	0.936
49.3	0.652429			Stdev	0.357858		-20.1	0.939155											-28.2	0.881303					Average	0.62864		30.4	0.862
7.55	0.991339						-50.4	0.637768											26.2	0.897258					Stdev	0.283977		-169	-0.983
39.1	0.776265						15.9	0.96178											-19.3	0.943801								-22.5	0.924
-247	-0.392742						-27.2	0.889526																				-47.4	0.677
60.5	0.492889						11.7	0.979244																				11	0.982
34.8	0.821325						-1.94	0.999427											-4.01	0.997552								-151	-0.877
-192	-0.978499						-20.7	0.935509											5.65	0.995142								30.8	0.859
-64.7	0.427875						-34.1	0.828229											-1.45	0.99968								-154	-0.899
-40.3	0.762899						-21.4	0.931125											-262	-0.139173								-94.7	-0.0814
-158	-0.926659						-263	-0.124179											3.69	0.997927								-33.4	0.835
-142	-0.787237						35	0.81933											-49.8	0.645458								-215	-0.815
-38.2	0.786066						1.17	0.999792											37.8	0.790155								-188	-0.991
-178	-0.999335						22.4	0.924622											0	1								48.6	0.662
67.5	0.383235						-10.4	0.983588											-17.2	0.955278								-149	-0.861
-36.2	0.807149						-204	-0.914278											-11.5	0.979925								-235	-0.578
-223	-0.732698						38.2	0.786066											-37.1	0.797584								0	1
-193	-0.974753						53.1	0.600796											27.5	0.887011								-213	-0.841
-63.4	0.448261						1.04	0.999835											-32.3	0.845262								61.4	0.479
-34.6	0.82331						38.1	0.787143											-22.3	0.92521								3.47	0.998
-40.3	0.762899						-15.5	0.963667											22.5	0.92388								16.4	0.959
-112	-0.373688						13.2	0.973606											-61.2	0.481754								-1.88	0.999
70.7	0.331105						-227	-0.683466											25	0.906308								-159	-0.934
-149	-0.856488						-4.09	0.997456											-264	-0.104528								-182	-0.999
84.3	0.100062						-14.4	0.968615											-83.5	0.113203								-108	-0.316
-205	-0.907073						-14.7	0.967301											29.2	0.872922								-108	-0.316
9.04	0.987591						39.4	0.772955											-90	6.12574e-17								-97.6	-0.132
-239	-0.51685						-187	-0.992746											2.46	0.999078								-81.9	0.141
-24.3	0.911492						-25.8	0.900418											2.52	0.999033								-145	-0.823
59.3	0.510994						21.2	0.932392											83.1	0.120137								1.72	1
-22.7	0.922616						-35.7	0.812268											-38.1	0.786935								-211	-0.854
-150	-0.865361						24	0.913632											-41	0.75471								-23.7	0.915
-33	0.83883						90	0.000796327											36.7	0.801776								74.3	0.27
-58.3	0.52591						21.2	0.932392											-62.7	0.45865								15.3	0.965
81.7	0.145071						-10.9	0.981977											24.1	0.912834								-43.5	0.725
-154	-0.898196						3.88	0.99771											16.9	0.956814								51	0.629
-61.5	0.477637						23.2	0.919216																				-118	-0.473
0	1																											-241	-0.479
-189	-0.987949																		-42.5	0.737277								-142	-0.793
-191	-0.981948																		-2.05	0.99936								-46.3	0.69
-22.9	0.921264						Average	0.728515											15.4	0.964095								-114	-0.404
-151	-0.873971						Stdev	0.226696											-48.8	0.658689								27.2	0.89
-16.6	0.958365																		38.6	0.78152								-64.6	0.429
-17.8	0.952178																		72.5	0.300706								-73.4	0.285
-239	-0.51685																		-28.5	0.878817								-99.8	-0.17
-16.2	0.960334																											-103	-0.219
-204	-0.914278																											-152	-0.879
-33.7	0.83212																		27.2	0.889416								-167	-0.976
-19.4	0.94328																		73.5	0.284015								0	1
-198	-0.951596																		27.6	0.886204								-62.8	0.457
-46	0.694951																		-5.48	0.99543								-61.6	0.476
-38	0.788218																		-60.4	0.493942								-231	-0.633
-189	-0.987949																		12.7	0.975535								-111	-0.362
-109	-0.324656																											18.7	0.947
69.9	0.34424																											-136	-0.715
-41.6	0.748042																		17.4	0.95424								18.7	0.947
73.5	0.284639																		-10.6	0.982935								-14	0.97
-66.6	0.397689																		12.6	0.975917								-267	-0.0545
-237	-0.546397																		38	0.788011								-180	-1
22.8	0.921941																		-27.6	0.886204								-125	-0.571
74.5	0.267874																		-30.2	0.864275								-155	-0.906
-21.2	0.932392																		5.44	0.995496								-85.4	0.0797
24.9	0.907137																		-40.1	0.764921								-152	-0.885
4.76	0.996555
64.1	0.437312																		Average	0.696244
41.2	0.752655																		Stdev	0.208648
-117	-0.453068
-161	-0.945054																											Average	-0.0130167
88.9	0.0199839																											Stdev	0.366882
53	0.602189
-137	-0.730526
-169	-0.981341
-47.3	0.678467
-140	-0.765248
-31.4	0.853696
-19.9	0.940348
-43.3	0.728035
-38.2	0.786066
-84	0.105268
-79.3	0.186356
-133	-0.681137
64.6	0.429451
18.9	0.94614
-67.9	0.376781
Average	0.135213
Stdev	0.364878

## Sheet: Figure 1D
WT + alpha Factor								rsr1 + alpha Factor
EF				Control				EF				Control
No.	Real angle	Orient		No.	Real angle	Orient		No.	Real angle	Orient		No.	Real angle	Orient
1	143.616	-0.805055		1	106.348	-0.281472		1	180	-1		1	45.8551	0.696476
2	3.36646	0.998274		2	73.8866	0.277541		2	135.466	-0.712831		2	5.40379	0.995556
3	154.502	-0.902603		3	95.4403	-0.0948077		3	137.161	-0.733267		3	120.7	-0.510537
4	198.699	-0.947217		4	134.029	-0.695021		4	204.677	-0.908678		4	142.722	-0.795703
5	251.342	-0.31992		5	187.4	-0.991672		5	144.819	-0.817338		5	55.4258	0.567474
6	158.199	-0.928476		6	5.29008	0.995741		6	152.418	-0.886348		6	159.624	-0.937424
7	210.033	-0.865736		7	241.821	-0.472225		7	131.468	-0.662196		7	-8.57523	0.988821
8	131.82	-0.666793		8	51.3402	0.624696		8	88.4725	0.0266585		8	18.0198	0.95095
9	-73.6518	0.281475		9	-83.2902	0.116842		9	99.7824	-0.169905		9	160.463	-0.942427
10	182.386	-0.999133		10	116.565	-0.447212		10	222.709	-0.734806		10	237.995	-0.530002
11	-82.3596	0.132957		11	-0.725224	0.99992		11	243.004	-0.453929		11	-43.2643	0.7282
12	150.772	-0.872682		12	-66.0979	0.405175		12	229.635	-0.647651		12	32.6995	0.841516
13	174.094	-0.994692		13	116.98	-0.453682		13	-59.3936	0.509138		13	-81.7241	0.143941
14	180	-1		14	102.938	-0.223896		14	178.069	-0.999432		14	198.667	-0.947396
15	238.496	-0.522565		15	12.2463	0.977245		15	133.182	-0.684313		15	94.4556	-0.0776852
16	179.403	-0.999946		16	-64.2307	0.43475		16	236.07	-0.55818		16	241.225	-0.48137
17	234.951	-0.574285		17	205.051	-0.905933		17	147.68	-0.845078		17	179.182	-0.999898
18	-5.31455	0.995701		18	52.3996	0.610151		18	185.957	-0.9946		18	210.763	-0.859294
19	198.02	-0.950951		19	-8.40891	0.98925		19	114.974	-0.422204		19	43.2212	0.728716
20	164.539	-0.96381		20	64.359	0.432732		20	243.435	-0.447217		20	25.133	0.905325
21	265.962	-0.0704169		21	-70.448	0.334663		21	186.429	-0.993712		21	30.3791	0.862698
22	154.312	-0.901166		22	184.708	-0.996626		22	210.324	-0.863189		22	243.435	-0.447217
23	179.31	-0.999927		23	184.548	-0.996851		23	163.768	-0.960135		23	53.1301	0.600001
24	226.169	-0.692534		24	-71.2666	0.321165		24	183.27	-0.998371		24	12.9946	0.974391
25	176.511	-0.998146		25	221.532	-0.74859		25	113.806	-0.403639		25	-29.9315	0.866623
26	191.449	-0.980101		26	59.3227	0.510203		26	247.443	-0.38361		26	265.83	-0.0727275
27	178.229	-0.999522		27	257.619	-0.214411		27	215.446	-0.814667		27	258.789	-0.19442
28	209.814	-0.867644		28	169.439	-0.98306		28	235.349	-0.568584		28	237.758	-0.533506
29	245.556	-0.413806		29	216.203	-0.806936		29	268.112	-0.0329531		29	31.6755	0.851036
30	190.008	-0.984784		30	249.955	-0.342766		30	58.1204	0.528137		30	247.087	-0.389334
31	155.601	-0.910687		31	64.6538	0.428087		31	141.866	-0.786572		31	31.3041	0.854422
32	202.797	-0.921888		32	231.234	-0.626137		32	85.486	0.0787037		32	30.4934	0.861688
33	208.202	-0.881291		33	221.455	-0.749475		33	236.31	-0.554703		33	-23.4814	0.91719
34	143.673	-0.80565		34	25.7693	0.900552		34	178.348	-0.999584		34	156.482	-0.916934
35	202.989	-0.920583		35	129.327	-0.633744		35	243.662	-0.443664		35	-89.3905	0.010639
36	259.634	-0.179945		36	-2.48955	0.999056		36	173.26	-0.993089		36	265.764	-0.0738756
37	118.301	-0.474098		37	31.7335	0.850504		37	232.253	-0.612176		37	58.5078	0.522383
38	177.614	-0.999133		38	66.4477	0.399586		38	151.991	-0.882871		38	-75.2113	0.255256
39	153.435	-0.894426		39	123.906	-0.557835		39	193.029	-0.974256		39	96.2711	-0.109231
40	150.068	-0.866621		40	-87.1659	0.0494457		40	209.407	-0.871154		40	-73.8866	0.277541
41	155.158	-0.907466		41	39.5597	0.770962		41	137.49	-0.737153		41	34.7891	0.821258
42	258.311	-0.202609		42	238.12	-0.528139		42	251.565	-0.316231		42	174.958	-0.99613
43	190.582	-0.982995		43	-23.5523	0.916696		43	199.44	-0.942991		43	-61.9471	0.470288
44	206.274	-0.896687		44	-88.3634	0.0285611		44	251.323	-0.320231		44	218.246	-0.785358
45	149.704	-0.863426		45	-15.6039	0.963144		45	216.741	-0.801354		45	223.815	-0.721584
46	138.334	-0.74703		46	-40.5655	0.759663		46	255.069	-0.257666		46	163.872	-0.960645
47	172.755	-0.992017		47	-44.3013	0.715677		47	134.615	-0.702344		47	2.46282	0.999076
48	135	-0.707105		48	156.705	-0.918483		48	187.989	-0.990294		48	-61.6208	0.475306
49	173.884	-0.994309		49	16.7984	0.957328		49	253.836	-0.2784		49	-20.6688	0.935637
50	103.61	-0.235306		50	168.69	-0.98058		50	216.983	-0.798817		50	247.973	-0.375051
51	222.94	-0.732071		51	-20.1062	0.939057		51	230.389	-0.63757		51	-30.7355	0.859536
52	59.5742	0.506423		52	-57.5288	0.536876		52	145.211	-0.821256		52	-46.0675	0.693811
53	178.264	-0.999541		53	88.0475	0.0340724		53	219.536	-0.771225		53	-70.062	0.341004
54	144.951	-0.818656		54	-19.8852	0.940376		54	133.843	-0.692679		54	191.768	-0.978981
55	190.539	-0.983131		55	157.964	-0.926946		55	103.791	-0.238377		55	173.811	-0.994172
56	168.845	-0.981108		56	57.4751	0.537667		56	105.489	-0.267043		56	-25.8803	0.899708
57	142.472	-0.79305		57	70.3462	0.336337		57	219.019	-0.776935		57	47.4366	0.676406
58	-1.48787	0.999663		58	-42.6141	0.735931		58	94.1223	-0.0718842		58	-19.3741	0.943373
59	159.567	-0.937081		59	217.057	-0.798043		59	161.437	-0.947973		59	175.192	-0.996481
60	192.144	-0.977622		60	140.08	-0.766935		60	145.337	-0.822506		60	235.814	-0.561886
61	3.44739	0.99819		61	152.892	-0.890147		61	164.228	-0.962351		61	63.2039	0.450817
62	80.5377	0.1644		62	65.0261	0.422206		62	113.714	-0.402163		62	102.583	-0.217852
63	171.158	-0.988116		63	162.864	-0.955606		63	174.184	-0.994853		63	206.768	-0.892843
64	185.194	-0.995893		64	96.009	-0.104683		64	251.39	-0.319131		64	37.3758	0.794671
65	209.539	-0.870024		65	-55.9391	0.560075		65	229.028	-0.655689		65	121.373	-0.520606
66	176.082	-0.997662		66	251.365	-0.319535		66	166.527	-0.972479		66	86.7603	0.0565146
67	223.479	-0.725626		67	21.1941	0.932361		67	130.865	-0.654282		67	134.703	-0.703432
68	191.31	-0.980581		68	198.232	-0.949796		68	117.597	-0.463253		68	47.8064	0.671639
69	208.179	-0.881481		69	259.426	-0.183501		69	222.325	-0.739345		69	172.546	-0.991548
70	168.232	-0.97898		70	232.275	-0.611875		70	183.442	-0.998196		70	127.185	-0.604385
71	180	-1		71	177.427	-0.998991		71	207.582	-0.88635		71	-3.85064	0.997743
72	201.801	-0.928478		72	-33.6901	0.832051		72	179.275	-0.99992		72	18.4349	0.948683
73	166.759	-0.973417		73	164.962	-0.965754		73	167.307	-0.975562		73	-85.7412	0.0742637
74	-42.7803	0.733963		74	223.781	-0.72199		74	124.114	-0.560847		74	9.28693	0.986893
75	212.276	-0.845491		75	45	0.707107		75	159.063	-0.933971		75	82.0199	0.138831
76	165.809	-0.969483		76	-16.631	0.958168		76	159.37	-0.935875		76	-23.3742	0.917934
77	-85.4261	0.0797465		77	225.431	-0.701773		77	243.435	-0.447217		77	-61.2476	0.481026
78	239.744	-0.503874		78	143.696	-0.805881		78	114.066	-0.407781		78	147.265	-0.841177
79	-7.76517	0.99083		79	83.746	0.108938		79	-7.47733	0.991496		79	267.574	-0.0423388
80	175.066	-0.996294		80	-23.2557	0.918752		80	173.928	-0.994389		80	169.16	-0.982155
81	217.117	-0.797408		81	239.744	-0.503874		81	229.994	-0.642874		81	119.55	-0.493184
82	154.269	-0.900844		82	-43.8618	0.721013		82	249.444	-0.351127		82	211.504	-0.852603
83	202.62	-0.923078		83	264.226	-0.100614		83	180	-1		83	59.3148	0.510321
84	215.803	-0.811032		84	142.172	-0.789851		84	108.153	-0.311549		84	265.135	-0.0848037
85	206.017	-0.898667		85	143.13	-0.799999		85	112.068	-0.375704		85	-6.65443	0.993263
86	240.333	-0.494957		86	200.056	-0.939358		86	96.2258	-0.108446		86	-29.8865	0.867014
87	171.304	-0.988505		87	-32.3073	0.845194		87	152.608	-0.887876		87	4.65335	0.996704
88	185.315	-0.995701		88	-32.7749	0.840804		88	158.782	-0.932209		88	-67.4965	0.382741
89	118.443	-0.476282		89	114.487	-0.41448		89	-66.4768	0.399121		89	5.44033	0.995495
90	149.37	-0.860474		90	266.379	-0.0631687		90	257.335	-0.219255		90	-85.8252	0.0728003
91	244.335	-0.433115		91	221.673	-0.746958		91	165.132	-0.966518		91	-36.1193	0.807791
92	175.914	-0.997459		92	174.226	-0.994926		92	163.856	-0.960564		92	112.357	-0.380373
93	152.468	-0.886752		93	228.424	-0.663617		93	130.721	-0.652369		93	-75.0333	0.258259
94	139.399	-0.759255		94	16.0399	0.961069		94	226.254	-0.691459		94	-68.9162	0.359733
95	200.171	-0.938671		95	-20.0715	0.939265		95	163.168	-0.957159		95	19.6986	0.941479
96	129.155	-0.631425		96	-69.7751	0.345706		96	228.066	-0.66827		96	82.2348	0.135114
97	160.953	-0.945253		97	-67.5035	0.382627		97	-88.3317	0.0291152		97	-1.03224	0.999838
98	-77.6995	0.213041		98	22.5431	0.923592		98	0	1		98	182.77	-0.998832
99	175.406	-0.996787		99	64.7989	0.425798		99	190.081	-0.984563		99	173.66	-0.993883
100	203.106	-0.919779		100	231.072	-0.62834		100	155.695	-0.91137		100	183.434	-0.998205
101	162.86	-0.955585		101	79.8457	0.1763		101	92.2906	-0.0399667		101	67.1094	0.388973
102	191.31	-0.980581		102	207.582	-0.88635		102	129.174	-0.631671		102	90	1.32679e-06
103	188.865	-0.988056		103	-25.5139	0.902481		103	181.534	-0.999642		103	198.308	-0.94938
104	130.503	-0.649484		104	80.4399	0.166083		104	220.525	-0.760123		104	132.955	-0.681417
105	189.462	-0.986394		105	-56.0702	0.558177		105	172.999	-0.992543		105	154.872	-0.905362
106	209.32	-0.871896		106	165.303	-0.967279		106	244.041	-0.437727		106	46.8183	0.684315
107	166.357	-0.971784		107	108.232	-0.312872		107	0	1		107	191.104	-0.98128
108	143.893	-0.807912		108	192.095	-0.977803		108	243.719	-0.442784		108	14.7746	0.966937
109	202.126	-0.926357		109	-18.4349	0.948683		109	230.744	-0.632787		109	230.587	-0.634905
110	182.961	-0.998665		110	171.254	-0.988371		110	199.014	-0.945442		110	-87.7803	0.0387319
111	139.399	-0.759255		111	-62.6501	0.459424						111	-20.5081	0.936623
112	140.377	-0.770253		112	-10.105	0.984488						112	135.69	-0.715573
113	191.441	-0.98013		113	240.604	-0.490847						113	248.552	-0.365656
114	175.601	-0.997054		114	266.82	-0.0554739						114	217.158	-0.796972
115	232.058	-0.614868										115	219.806	-0.768223
116	173.157	-0.992877										116	93.743	-0.0652796
117	230.947	-0.630044
118	199.477	-0.942779
	-176	-0.997			Average	0.00153353			Average	-0.59321			Average	0.0579298
	-181	-1			Stdev	0.356933			Stdev	0.217759			Stdev	0.364723
	-196	-0.962
	-177	-0.998
	-176	-0.998
	-193	-0.975
	-212	-0.844
	-174	-0.995
	-176	-0.997
	-157	-0.918
	-167	-0.975
	-183	-0.999
	-181	-1
	-142	-0.793
	60.4	0.494
	-235	-0.575
	-192	-0.977
	-171	-0.988
	-186	-0.994
	-113	-0.394
	-158	-0.93
	-131	-0.654
	-215	-0.822
	-175	-0.996
	-223	-0.733
	-183	-0.999
	-181	-1
	-179	-1
	-176	-0.998
	-186	-0.995
	-206	-0.901
	-158	-0.924
	-210	-0.864
	-188	-0.991
	-62	0.47
	-191	-0.982
	-167	-0.976
	-94.2	-0.073
	-147	-0.84
	-161	-0.944
	-192	-0.978
	-173	-0.992
	-181	-1
	-192	-0.979
	-193	-0.976
	-183	-0.999
	-116	-0.434
	84.3	0.0995
	-155	-0.908
	-183	-0.999
	-203	-0.92
	-165	-0.968
	-172	-0.99
	-208	-0.883
	-171	-0.988
	-168	-0.977
	-175	-0.997
	-196	-0.961
	-241	-0.484
	-173	-0.993
	-167	-0.974
	-208	-0.885
	-167	-0.975
	-157	-0.919
	-207	-0.89
	-181	-1
	79	0.191
	-127	-0.607
	-194	-0.972
	-189	-0.988
	-183	-0.999
	-201	-0.934
	-175	-0.996
	-179	-1
	-111	-0.354
	-162	-0.951
	-109	-0.326
	-217	-0.804
	86.7	0.0576
	-144	-0.808
	-151	-0.873
	-183	-0.999
	-193	-0.974
	-160	-0.937
	-206	-0.899
	-175	-0.996
	-189	-0.986
	-164	-0.964
	-182	-0.999
	-173	-0.992
	-144	-0.805
	-192	-0.979
	-145	-0.818
	-209	-0.878
	-190	-0.986
	-135	-0.707
	-180	-1
	-196	-0.963
	-202	-0.93
	-179	-1
	-147	-0.843
	-90	1.33e-06
	-197	-0.954
	-193	-0.974
	-198	-0.949
	-174	-0.995
	Average	-0.762252
	Stdev	0.2106

## Sheet: Figure 1G
WT + alpha Factor								WT Mata x Mata							STE4OE
EF				Control					EF			Control			EF				Control
No.	Real angle	Orient		No.	Real angle	Orient		Real angle	Orient		Real angle	Orient			No.	Real angle	Orient		No.	Real angle	Orient
1	143.616	-0.805055		1	106.348	-0.281472		-181	-1		-199	-0.94609				154.592	-0.902688		1	12.095	0.977801
2	3.36646	0.998274		2	73.8866	0.277541		-123	-0.549		-190	-0.985098				177.532	-0.999004		2	11.094	0.981313
3	154.502	-0.902603		3	95.4403	-0.0948077		-219	-0.781		-206	-0.899592				146.976	-0.837733		3	152.319	-0.885551
4	198.699	-0.947217		4	134.029	-0.695021		-173	-0.992		-204	-0.914278				175.7	-0.997067		4	26.565	0.894427
5	251.342	-0.31992		5	187.4	-0.991672		-126	-0.581		-62.7	0.459142				171.203	-0.988004		5	25.677	0.901251
6	158.199	-0.928476		6	5.29008	0.995741		-168	-0.978		24.3	0.911492				156.879	-0.919132		6	57.529	0.536871
7	210.033	-0.865736		7	241.821	-0.472225		-179	-1		60.9	0.486806				174.13	-0.994598		7	169.563	-0.983456
8	131.82	-0.666793		8	51.3402	0.624696		-147	-0.84		-192	-0.978499				161.313	-0.946825		8	11.768	0.978981
9	-73.6518	0.281475		9	-83.2902	0.116842		-176	-0.998		-160	-0.939207				175.365	-0.996603		9	150.611	-0.871311
10	182.386	-0.999133		10	116.565	-0.447212		-209	-0.871		6.95	0.99266				176.647	-0.998196		10	46.507	0.688265
11	-82.3596	0.132957		11	-0.725224	0.99992		-185	-0.997		-48.4	0.664246				170.789	-0.986863		11	84.193	0.101174
12	150.772	-0.872682		12	-66.0979	0.405175		-127	-0.6		-182	-0.999446				165.141	-0.966184		12	48.18	0.666791
13	174.094	-0.994692		13	116.98	-0.453682		-202	-0.928		-53.7	0.592396				173.313	-0.993017		13	167.367	-0.975792
14	180	-1		14	102.938	-0.223896		-159	-0.936		-233	-0.60346				151.504	-0.87821		14	25.907	0.899504
15	238.496	-0.522565		15	12.2463	0.977245		-206	-0.901		-46.5	0.688653				165.379	-0.967246		15	5.064	0.996097
16	179.403	-0.999946		16	-64.2307	0.43475		-141	-0.777		44.2	0.717183				177.797	-0.999199		16	170.44	-0.986113
17	234.951	-0.574285		17	205.051	-0.905933		-143	-0.796		-37.1	0.797782				176.987	-0.998534		17	1.287	0.999748
18	-5.31455	0.995701		18	52.3996	0.610151		-131	-0.655		-49.2	0.65375				176.04	-0.997504		18	95.117	-0.0891937
19	198.02	-0.950951		19	-8.40891	0.98925		-168	-0.979		79	0.191495				157.001	-0.919968		19	173.346	-0.993265
20	164.539	-0.96381		20	64.359	0.432732		-127	-0.6		-227	-0.683466				167.106	-0.974454		20	167.4	-0.975918
21	265.962	-0.0704169		21	-70.448	0.334663		-209	-0.871		57.3	0.540667				172.694	-0.991686		21	166.608	-0.97281
22	154.312	-0.901166		22	184.708	-0.996626		-158	-0.93		26.1	0.898129				178.717	-0.999713		22	19.398	0.943234
23	179.31	-0.999927		23	184.548	-0.996851		-163	-0.954		-155	-0.905727				95.964	-0.103059		23	11.497	0.979935
24	226.169	-0.692534		24	-71.2666	0.321165		-221	-0.759		-233	-0.60346				151.074	-0.874598		24	153.435	-0.89443
25	176.511	-0.998146		25	221.532	-0.74859		-164	-0.961		-243	-0.455905				176.082	-0.997555		25	150.573	-0.870985
26	191.449	-0.980101		26	59.3227	0.510203		-145	-0.822		-157	-0.919961				165.793	-0.969054		26	162.387	-0.953124
27	178.229	-0.999522		27	257.619	-0.214411		-218	-0.785		-1.91	0.999445				158.694	-0.931142		27	157.166	-0.921636
28	209.814	-0.867644		28	169.439	-0.98306		-226	-0.696		-150	-0.865361				140.477	-0.770578			average	0.00636319
29	245.556	-0.413806		29	216.203	-0.806936		-149	-0.855		-231	-0.630907				143.842	-0.806641			stdev	0.449371
30	190.008	-0.984784		30	249.955	-0.342766		-198	-0.954		76.9	0.227314				131.496	-0.661696
31	155.601	-0.910687		31	64.6538	0.428087		-239	-0.51		-121	-0.51412				157.751	-0.925018
32	202.797	-0.921888		32	231.234	-0.626137		-216	-0.812		27	0.891115				128.418	-0.620503
33	208.202	-0.881291		33	221.455	-0.749475		-212	-0.846		-149	-0.856488				47.291	0.678583
34	143.673	-0.80565		34	25.7693	0.900552		-204	-0.916		67.9	0.376781				158.886	-0.932358
35	202.989	-0.920583		35	129.327	-0.633744		90	1.33e-06		54.5	0.581095				165.358	-0.967153
36	259.634	-0.179945		36	-2.48955	0.999056		-209	-0.873		32.5	0.843546				134.293	-0.697477
37	118.301	-0.474098		37	31.7335	0.850504		-157	-0.922		-222	-0.744458				157.449	-0.923003
38	177.614	-0.999133		38	66.4477	0.399586		-182	-1		36	0.809204				116.274	-0.441742
39	153.435	-0.894426		39	123.906	-0.557835		-180	-1		-193	-0.974753				103.092	-0.225627
40	150.068	-0.866621		40	-87.1659	0.0494457		-233	-0.6		-241	-0.486674				172.366	-0.990933
41	155.158	-0.907466		41	39.5597	0.770962		-178	-0.999		-45	0.707388				150.819	-0.872432
42	258.311	-0.202609		42	238.12	-0.528139		-94.6	-0.0808		-168	-0.977837				149.931	-0.864757
43	190.582	-0.982995		43	-23.5523	0.916696		-113	-0.398		-168	-0.977837				166.849	-0.973437
44	206.274	-0.896687		44	-88.3634	0.0285611		-138	-0.743		-6.15	0.994251				120.51	-0.50677
45	149.704	-0.863426		45	-15.6039	0.963144		-207	-0.89		-240	-0.501838				144.002	-0.808288
46	138.334	-0.74703		46	-40.5655	0.759663		-33.2	0.837		-33.1	0.837879				171.922	-0.989863
47	172.755	-0.992017		47	-44.3013	0.715677		-145	-0.815		-248	-0.37664				171.518	-0.988837
48	135	-0.707105		48	156.705	-0.918483		-122	-0.537		-131	-0.655184				142.943	-0.797274
49	173.884	-0.994309		49	16.7984	0.957328		-235	-0.569		-89.3	0.0130071				170.614	-0.986365
50	103.61	-0.235306		50	168.69	-0.98058		0	1		11	0.981646				165.793	-0.969054
51	222.94	-0.732071		51	-20.1062	0.939057		-147	-0.842		23.2	0.919216				133.807	-0.691376
52	59.5742	0.506423		52	-57.5288	0.536876		-90	1.33e-06		61.5	0.477637				173.596	-0.993588
53	178.264	-0.999541		53	88.0475	0.0340724		-193	-0.976		-124	-0.558283				157.068	-0.920426
54	144.951	-0.818656		54	-19.8852	0.940376		-213	-0.842		-97	-0.121017				142.496	-0.792543
55	190.539	-0.983131		55	157.964	-0.926946		90	1.33e-06		42.2	0.741055				150.255	-0.867582
56	168.845	-0.981108		56	57.4751	0.537667		-217	-0.803		-84.3	0.100062				162.699	-0.954327
57	142.472	-0.79305		57	70.3462	0.336337		-248	-0.376		-261	-0.158715				170.096	-0.984837
58	-1.48787	0.999663		58	-42.6141	0.735931		-263	-0.13		2.39	0.999131				130.786	-0.652359
59	159.567	-0.937081		59	217.057	-0.798043		-189	-0.989		-6.48	0.993618
60	192.144	-0.977622		60	140.08	-0.766935		-90	1.33e-06		-157	-0.919961				average	-0.845277
61	3.44739	0.99819		61	152.892	-0.890147		-231	-0.625		-242	-0.471361				stdev	0.137914
62	80.5377	0.1644		62	65.0261	0.422206		-169	-0.981		25.4	0.903432
63	171.158	-0.988116		63	162.864	-0.955606		-185	-0.996		54.3	0.583931
64	185.194	-0.995893		64	96.009	-0.104683		-223	-0.733		49.7	0.647125
65	209.539	-0.870024		65	-55.9391	0.560075		53.1	0.6		-132	-0.668262
66	176.082	-0.997662		66	251.365	-0.319535		-162	-0.952		0	1
67	223.479	-0.725626		67	21.1941	0.932361		-209	-0.872		62.4	0.463785
68	191.31	-0.980581		68	198.232	-0.949796		-141	-0.778		-252	-0.311137
69	208.179	-0.881481		69	259.426	-0.183501		-73.2	0.289		-75.3	0.254402
70	168.232	-0.97898		70	232.275	-0.611875		-117	-0.457		41.5	0.749199
71	180	-1		71	177.427	-0.998991		72.2	0.305		-162	-0.950613
72	201.801	-0.928478		72	-33.6901	0.832051		-203	-0.92		-19.7	0.941529
73	166.759	-0.973417		73	164.962	-0.965754		-244	-0.432		-201	-0.934216
74	-42.7803	0.733963		74	223.781	-0.72199		-138	-0.747		-95.5	-0.0950046
75	212.276	-0.845491		75	45	0.707107		-233	-0.604		-130	-0.641906
76	165.809	-0.969483		76	-16.631	0.958168		-1.47	1		31.8	0.850041
77	-85.4261	0.0797465		77	225.431	-0.701773		-143	-0.8		30.5	0.861766
78	239.744	-0.503874		78	143.696	-0.805881		-177	-0.999		-29.1	0.873897
79	-7.76517	0.99083		79	83.746	0.108938		-252	-0.316		-152	-0.882315
80	175.066	-0.996294		80	-23.2557	0.918752		-177	-0.999		-18.4	0.948927
81	217.117	-0.797408		81	239.744	-0.503874		-224	-0.72		-251	-0.327667
82	154.269	-0.900844		82	-43.8618	0.721013		-144	-0.811		-121	-0.51412
83	202.62	-0.923078		83	264.226	-0.100614		-184	-0.998		60.3	0.495922
84	215.803	-0.811032		84	142.172	-0.789851		-233	-0.6		-15.4	0.964132
85	206.017	-0.898667		85	143.13	-0.799999		-187	-0.993		-171	-0.987451
86	240.333	-0.494957		86	200.056	-0.939358		49.2	0.654		-6.34	0.99389
87	171.304	-0.988505		87	-32.3073	0.845194		46.1	0.694		-190	-0.985098
88	185.315	-0.995701		88	-32.7749	0.840804		7.43	0.992		-49.2	0.65375
89	118.443	-0.476282		89	114.487	-0.41448		-214	-0.828		-242	-0.471361
90	149.37	-0.860474		90	266.379	-0.0631687		-200	-0.941		69.9	0.34424
91	244.335	-0.433115		91	221.673	-0.746958		-144	-0.809		-177	-0.998546
92	175.914	-0.997459		92	174.226	-0.994926		-154	-0.899		-35.4	0.815309
93	152.468	-0.886752		93	228.424	-0.663617		-242	-0.477		71.6	0.31625
94	139.399	-0.759255		94	16.0399	0.961069		-246	-0.41		-30.5	0.861766
95	200.171	-0.938671		95	-20.0715	0.939265		-196	-0.96		-99.7	-0.16762
96	129.155	-0.631425		96	-69.7751	0.345706		-194	-0.97		-184	-0.997676
97	160.953	-0.945253		97	-67.5035	0.382627		-218	-0.792		-95	-0.0863183
98	-77.6995	0.213041		98	22.5431	0.923592		-171	-0.988		79.7	0.179496
99	175.406	-0.996787		99	64.7989	0.425798		-147	-0.841		-143	-0.797873
100	203.106	-0.919779		100	231.072	-0.62834		-153	-0.891		-55.2	0.571115
101	162.86	-0.955585		101	79.8457	0.1763		-171	-0.987		-223	-0.732698
102	191.31	-0.980581		102	207.582	-0.88635		-179	-1		-180	-0.999999
103	188.865	-0.988056		103	-25.5139	0.902481		-233	-0.595		7.35	0.991791
104	130.503	-0.649484		104	80.4399	0.166083		-80.5	0.164		-151	-0.873971
105	189.462	-0.986394		105	-56.0702	0.558177		-238	-0.523		30.1	0.865285
106	209.32	-0.871896		106	165.303	-0.967279		-184	-0.997		-234	-0.589459
107	166.357	-0.971784		107	108.232	-0.312872		-193	-0.973		-160	-0.939207
108	143.893	-0.807912		108	192.095	-0.977803		48.7	0.66		27.8	0.884696
109	202.126	-0.926357		109	-18.4349	0.948683		-214	-0.828		80	0.174345
110	182.961	-0.998665		110	171.254	-0.988371		-22.9	0.921		-54.8	0.576828
111	139.399	-0.759255		111	-62.6501	0.459424		-265	-0.0933		63.9	0.440447
112	140.377	-0.770253		112	-10.105	0.984488		-7.82	0.991		12.5	0.97632
113	191.441	-0.98013		113	240.604	-0.490847		-219	-0.774		-138	-0.742327
114	175.601	-0.997054		114	266.82	-0.0554739		-167	-0.974		-73.5	0.284639
115	232.058	-0.614868						-209	-0.871		90	0.000796327
116	173.157	-0.992877						-194	-0.969		-165	-0.965547
117	230.947	-0.630044						-177	-0.998		-124	-0.558283
118	199.477	-0.942779			average	0.00153353		-193	-0.974		45.9	0.696204
					stdev	0.356933		-265	-0.0905		-101	-0.189932
expt2	-176	-0.997						-185	-0.997		-262	-0.141468
	-181	-1						-43.2	0.73		-236	-0.560923
	-196	-0.962						-170	-0.985		-63.4	0.448261
	-177	-0.998						-122	-0.53		-262	-0.141468
	-176	-0.998						-250	-0.346		-38.4	0.783904
	-193	-0.975						-254	-0.27		-162	-0.950613
	-212	-0.844						-182	-1		0	1
	-174	-0.995						-116	-0.434		61.4	0.479169
	-176	-0.997						-45	0.707		-217	-0.79979
	-157	-0.918						0	1		-259	-0.193058
	-167	-0.975						-157	-0.919		-95.2	-0.0897937
	-183	-0.999						-120	-0.496		-147	-0.837961
	-181	-1						-226	-0.695		14.4	0.968615
	-142	-0.793						-192	-0.978		24.9	0.907137
	60.4	0.494						-245	-0.428		-141	-0.77636
	-235	-0.575						-173	-0.993		-177	-0.998546
	-192	-0.977						-269	-0.0244		-166	-0.969939
	-171	-0.988						-153	-0.89		-84.4	0.0983261
	-186	-0.994						-148	-0.849		-185	-0.996336
	-113	-0.394						-144	-0.814		-27.9	0.883881
	-158	-0.93						-207	-0.894		-85.9	0.0722555
	-131	-0.654						-197	-0.958		-258	-0.210144
	-215	-0.822						-149	-0.861		40.2	0.764026
	-175	-0.996						-222	-0.747		-147	-0.837961
	-223	-0.733						-135	-0.707		-91.8	-0.0305989
	-183	-0.999						-214	-0.832		-264	-0.106851
	-181	-1						-253	-0.284		-27.2	0.889526
	-179	-1						-112	-0.371		-205	-0.907073
	-176	-0.998						-212	-0.844		-4.76	0.996555
	-186	-0.995						-53.1	0.6		-189	-0.987949
	-206	-0.901						90	1.33e-06		0	1
	-158	-0.924						-231	-0.632		-186	-0.994693
	-210	-0.864						-32.7	0.841		27.4	0.887927
	-188	-0.991						-141	-0.779		-71.6	0.31625
	-62	0.47						-163	-0.957		0	1
	-191	-0.982						25.3	0.904		-178	-0.999335
	-167	-0.976						26.6	0.894		33.7	0.83212
	-94.2	-0.073						-180	-1		-149	-0.856488
	-147	-0.84						-204	-0.912		-72.1	0.307964
	-161	-0.944						-208	-0.879		36	0.809204
	-192	-0.978						-212	-0.849		-149	-0.856488
	-173	-0.992						-152	-0.882		40.8	0.757231
	-181	-1						-165	-0.968		19.2	0.944432
	-192	-0.979						-239	-0.517		-189	-0.987949
	-193	-0.976						-216	-0.811		-129	-0.628433
	-183	-0.999						-206	-0.902		-119	-0.483888
	-116	-0.434						-88.7	0.0233		74.7	0.264511
	84.3	0.0995						-142	-0.791		67.2	0.388064
	-155	-0.908						-142	-0.784		-45	0.707388
	-183	-0.999						4.18	0.997		-240	-0.501838
	-203	-0.92						6.84	0.993		-70.7	0.331105
	-165	-0.968						4.32	0.997		-256	-0.244119
	-172	-0.99						-227	-0.677		-86.3	0.0652943
	-208	-0.883						-156	-0.917		-268	-0.0372692
	-171	-0.988						-211	-0.853		-208	-0.88381
	-168	-0.977						-95.4	-0.0948		-35.8	0.811249
	-175	-0.997						-169	-0.982		18.4	0.948927
	-196	-0.961						-244	-0.434		-106	-0.274736
	-241	-0.484						-127	-0.605		-253	-0.294512
	-173	-0.993						-201	-0.934		-229	-0.657587
	-167	-0.974						-167	-0.973		-189	-0.987949
	-208	-0.885						-246	-0.408		21.8	0.928557
	-167	-0.975						-231	-0.623		-31.6	0.851873
	-157	-0.919						-209	-0.871		79.1	0.189783
	-207	-0.89						-167	-0.976		-29.1	0.873897
	-181	-1						-166	-0.969		-214	-0.830095
	79	0.191						-160	-0.94		-4.9	0.996349
	-127	-0.607						-190	-0.984		-158	-0.926659
	-194	-0.972						-167	-0.975		38.2	0.786066
	-189	-0.988						-227	-0.68		-132	-0.668262
	-183	-0.999						-205	-0.906		-57.1	0.543599
	-201	-0.934						-200	-0.938		-207	-0.891837
	-175	-0.996						-147	-0.842
	-179	-1						-222	-0.742
	-111	-0.354						-213	-0.841
	-162	-0.951						-206	-0.901		average	0.0183742
	-109	-0.326						-54.5	0.581		stdev	0.369016
	-217	-0.804						-146	-0.826
	86.7	0.0576						-241	-0.48
	-144	-0.808						-147	-0.841
	-151	-0.873						-34.2	0.827
	-183	-0.999						-205	-0.906
	-193	-0.974						-121	-0.514
	-160	-0.937						-212	-0.845
	-206	-0.899						-142	-0.789
	-175	-0.996						-153	-0.894
	-189	-0.986						-158	-0.928
	-164	-0.964						-196	-0.962
	-182	-0.999						-133	-0.682
	-173	-0.992						-129	-0.625
	-144	-0.805						-43.6	0.724
	-192	-0.979						-158	-0.925
	-145	-0.818						-115	-0.427
	-209	-0.878						-140	-0.768
	-190	-0.986						-247	-0.399
	-135	-0.707						-163	-0.955
	-180	-1						-212	-0.849
	-196	-0.963						64	0.438
	-202	-0.93						46.4	0.69
	-179	-1
	-147	-0.843
	-90	1.33e-06						average	-0.559805
	-197	-0.954						stdev	0.283153
	-193	-0.974
	-198	-0.949
	-174	-0.995
	average	-0.762252
	stdev	0.2106

## Sheet: Figure 2A
% of Budding cells			wt a	rsr1∆	cdc42-118/rsr1∆ at 36°C
		Control	0.928571	0.890034	0.0102041
			92.8571	89.0034	1.02041
		EF	0.922747	0.915541	0.00892857
			92.2747	91.5541	0.892857

## Sheet: Figure 2B
% of Shmooing cells			wt a	cdc42-118	bem1-s1	bni1∆
		Control	0.908163	0.0740741	0.00947867	0.0306122
			90.8163	7.40741	0.947867	3.06122
		EF	0.888889	0.0620155	0.00849257	0.019943
			88.8889	6.20155	0.849257	1.9943

## Sheet: Figure 2F
Temporal evolution of the average orientation of Bem1-GFP cap with respect to applied EF
Budding in EF	cell
Time (min)	1	2	3	4	5	6	7	8	9	10	11	12	13		average	stdev
0	0.008	-0.33	0.58	0.15888	-0.07531	0.3453	0.48498	0.39054	0.55511	-0.22194	0.88439	0.60903	0.97241		0.335492	0.405799
10	0.06803	-0.36674	0.62355	-0.13956	-0.24872	0.3453	-0.18501	0.39054	0.99837	-0.78471	0.88439	0.60903	0.97241		0.243606	0.566785
20	-0.08674	-0.36674	0.25901	-0.67366	-0.65787	-0.59455	-0.7615	0.07036	0.41958	-0.78471	0.58855	0.21261	0.83076		-0.118838	0.557077
30	-0.38442	-0.91325	0.01203	-0.67366	-0.65787	-0.59455	-0.98537	-0.04674	0.2381	-0.94823	0.42466	0.21261	0.84217		-0.267271	0.588584
40	-0.54941	-0.91325	-0.01032	0.36726	-0.95283	-0.67654	-0.98537	-0.04674	-0.2679	-0.98871	0.42466	-0.12848	0.05471		-0.359455	0.514704
50	-0.54941	-0.91325	-0.41032	-0.98745	-0.99968	-0.67654	-0.98537	-0.89082	-0.67741	-0.99642	-0.30568	-0.32848	-0.95388		-0.744208	0.268303
60	-0.89882	-0.99209	-0.85681	-0.98745	-0.99968	-0.67654	-0.99715	-0.89082	-0.67741	-0.99642	-0.79784	-0.69664	-0.95388		-0.878581	0.127463
70	-0.99865	-0.99968	-0.99297	-0.98745	-0.99968	-0.99999	-0.99715	-0.64329	-0.67741	-0.99642	-0.99526	-0.69664	-0.9913		-0.921222	0.142298
Budding in EF plus LatA	cell
Time (min)	1	2	3	4	5	6	7	8	9		average	stdev
0	0.51756	-0.73294	0.04422	-0.69495	0.97616	0.17378	-0.32309	0.94425	0.9164		0.202377	0.683762
10	-0.33835	-0.95679	-0.88687	-0.97214	-0.39371	-0.65409	-0.7845	-0.84859	-0.69642		-0.725718	0.230465
20	-0.99951	-0.99977	-0.9996	-0.97214	-0.96143	-0.98505	-0.9999	-0.84859	-0.99642		-0.973601	0.0489304
30	-0.98692	-0.99977	-0.9996	-0.97214	-0.96143	-0.98505	-0.9999	-0.84859	-0.98259		-0.970666	0.0476211
40	-1	-0.99977	-0.9096	-0.97214	-0.96143	-0.98505	-0.9999	-0.99575	-0.98259		-0.97847	0.0291737
50	-1	-0.99977	-0.9996	-0.99056	-0.96143	-0.98505	-0.7999	-0.99575	-0.90259		-0.959406	0.0675612
60	-1	-0.99688	-0.9996	-0.99056	-0.91429	-0.98068	-0.9999	-0.99575	-0.98259		-0.984472	0.0273168
70	-1	-0.99918	-0.9996	-0.99056	-0.96143	-0.98068	-0.99875	-0.99575	-0.99923		-0.991687	0.0129859
Shmooing in EF	cell
Time (min)	1	2	3	4		average	stdev
0	0.498808	0.00194245	0.998714	-0.871701		0.156941	0.797409
45	-0.862067	-0.814642	-0.990941	0.44629		-0.55534	0.671895
90	-0.993487	-0.996134	-0.908476	-0.864926		-0.940756	0.064909
Half-time (t1/2) corresponding to the mean orientation of Bem1-GFP polar caps
	Budding in EF				Budding in EF plus LatA				Shmooing in EF
	cell	t1/2 (min)			cell	t1/2 (min)			cell	t1/2 (min)
	1	37			1	12.45			1	33.07
	2	22.42			2				2	27.73
	3	52.065			3	5.85			3	33.91
	4	16.75			4				4	77.58
	5	16.15			5	11.87
	6	18.99			6	8.14
	7	15.48			7	3.84
	8	45.37			8	8.06
	9	45.61			9	8.78
	10	4.94
	11	53.96
	12	54.68
	13	45.48
	average	32.9919			average	8.42714			average	43.0725
	stdev	16.8868			stdev	2.82999			stdev	20.0634

## Sheet: Figure 2G
WT + alpha Factor								rsr1D + alpha Factor								Cdc24-m + alpha factor								far1-s + alpha factor						far1-s rsr1D
EF				Control				EF				Control				EF			control					EF			control			EF			control
No.	Real angle	Orient		No.	Real angle	Orient		No.	Real angle	Orient		No.	Real angle	Orient		Real angle	Orient		Real angle	Orient				Angle	Orient		Angle	Orient		Real angle	Orient
1	143.616	-0.805055		1	106.348	-0.281472		1	180	-1		1	-45.8551	0.696766		19.1	0.945		76.5	0.234103				-4.8991	0.996347					-6.95	0.993		Real angle	Orient
2	3.36646	0.998274		2	73.8866	0.277541		2	135.466	-0.712831		2	-5.40379	0.99556		-90	1.33e-06		-25.8	0.900418				-46.273	0.691223		-254.578	-0.265926		-38.9	0.778		-220	-0.767
3	154.502	-0.902603		3	95.4403	-0.0948077		3	137.161	-0.733267		3	-120.7	-0.509624		-10.4	0.984		48.7	0.660325				-1.4321	0.999688		-64.983	0.422887		-69	0.359		-64.2	0.435
4	198.699	-0.947217		4	134.029	-0.695021		4	204.677	-0.908678		4	-142.722	-0.794941		-41.4	0.75		227	-0.683466				-2.7927	0.998812		-39.987	0.76619		10	0.985		-66.8	0.394
5	251.342	-0.31992		5	187.4	-0.991672		5	144.819	-0.817338		5	-55.4258	0.567877		26.6	0.894		-143	-0.797873				-50.194	0.64019		7.125	0.992278		0	1		-41.4	0.75
6	158.199	-0.928476		6	5.29008	0.995741		6	152.418	-0.886348		6	-159.624	-0.936935		25.9	0.899		31.2	0.855507				-165.069	-0.966237		-194.621	-0.967617		-28	0.883		-99.1	-0.159
7	210.033	-0.865736		7	241.821	-0.472225		7	131.468	-0.662196		7	8.57523	0.988832		-70.6	0.331		237	-0.546397				20.7256	0.935286		57.9946	0.529999		35.3	0.816		-247	-0.387
8	131.82	-0.666793		8	51.3402	0.624696		8	88.4725	0.0266585		8	-18.0198	0.950999		-150	-0.87		-49.8	0.645794				-3.2705	0.998371		-41.634	0.747404		-134	-0.689		-39.8	0.768
9	-73.6518	0.281475		9	-83.2902	0.116842		9	99.7824	-0.169905		9	-160.463	-0.94195		-36.5	0.804		-85.2	0.084429				-175.426	-0.996815		-192.095	-0.977802		-42.4	0.738		36.7	0.802
10	182.386	-0.999133		10	116.565	-0.447212		10	222.709	-0.734806		10	-237.995	-0.531778		31.5	0.853		78.4	0.201757				-7.125	0.992278		-137.603	-0.738491		-262	-0.147		25.9	0.9
11	-82.3596	0.132957		11	-0.725224	0.99992		11	243.004	-0.453929		11	43.2643	0.728462		14.9	0.967		-100	-0.172777				-23.749	0.915319		-220.101	-0.76491		18.9	0.946		-68	0.375
12	150.772	-0.872682		12	-66.0979	0.405175		12	229.635	-0.647651		12	-32.6995	0.841672		-20	0.94		46.3	0.691179				87.8789	0.0370117		40.3141	0.762509		6.43	0.994		72	0.31
13	174.094	-0.994692		13	116.98	-0.453682		13	-59.3936	0.509138		13	81.7241	0.144656		36.5	0.804		249	-0.360424				-246.251	-0.402731		-62.021	0.469148		15.6	0.963		72.8	0.295
14	180	-1		14	102.938	-0.223896		14	178.069	-0.999432		14	-198.667	-0.947956		3.81	0.998		84.9	0.0896425				70.2011	0.33872		50.8263	0.631674		-14.6	0.968		51.3	0.625
15	238.496	-0.522565		15	12.2463	0.977245		15	133.182	-0.684313		15	-94.4556	-0.0768533		40.9	0.756		-5.29	0.995745				-122.005	-0.529993		-182.936	-0.998687		-20	0.94		-45	0.707
16	179.403	-0.999946		16	-64.2307	0.43475		16	236.07	-0.55818		16	-241.225	-0.483241		-142	-0.783		-181	-0.999874				1.1458	0.9998		-124.695	-0.569208		-5.01	0.996		-148	-0.851
17	234.951	-0.574285		17	205.051	-0.905933		17	147.68	-0.845078		17	-179.182	-0.999874		38.4	0.783		57.7	0.534784				-29.745	0.868242		-33.311	0.835702		5.44	0.995		37.6	0.792
18	-5.31455	0.995701		18	52.3996	0.610151		18	185.957	-0.9946		18	-210.763	-0.860243		13.5	0.972		34.2	0.827251				-215.538	-0.81373		-195.124	-0.965363		-35.1	0.818		-180	-1
19	198.02	-0.950951		19	-8.40891	0.98925		19	114.974	-0.422204		19	-43.2212	0.728977		-41.5	0.749		-126	-0.586883				-11.31	0.98058		2.9609	0.998665		51.6	0.621		9.46	0.986
20	164.539	-0.96381		20	64.359	0.432732		20	243.435	-0.447217		20	-25.133	0.905419		-110	-0.349		-156	-0.912983				-246.615	-0.396908		-35.538	0.81373		-34.2	0.827		90	1.33e-06
21	265.962	-0.0704169		21	-70.448	0.334663		21	186.429	-0.993712		21	-30.3791	0.862834		-59.3	0.51		-106	-0.274736				-29.745	0.868242		35.8377	0.810679		67.9	0.376		7.91	0.99
22	154.312	-0.901166		22	184.708	-0.996626		22	210.324	-0.863189		22	-243.435	-0.449138		-145	-0.824		-86.2	0.0670349				-45	0.707107		-128.418	-0.621394		-13	0.974		-125	-0.569
23	179.31	-0.999927		23	184.548	-0.996851		23	163.768	-0.960135		23	-53.1301	0.600376		27	0.891		-1.43	0.999689				1.4688	0.999671		-225	-0.707107		15.3	0.965		-197	-0.955
24	226.169	-0.692534		24	-71.2666	0.321165		24	183.27	-0.998371		24	-12.9946	0.974417		-17.1	0.956		30	0.866158				-122.735	-0.540754		-88.493	0.0262991		-13.8	0.971		80	0.174
25	176.511	-0.998146		25	221.532	-0.74859		25	113.806	-0.403639		25	29.9315	0.866755		-52.9	0.603		266	-0.0721041				83.4181	0.114624		71.9958	0.309087		-24.1	0.913		-202	-0.928
26	191.449	-0.980101		26	59.3227	0.510203		26	247.443	-0.38361		26	-265.83	-0.0750616		14	0.97		229	-0.657587				-1.2189	0.999774		-18.726	0.947065		2.12	0.999		-134	-0.692
27	178.229	-0.999522		27	257.619	-0.214411		27	215.446	-0.814667		27	-258.789	-0.196668		-21.3	0.932		-117	-0.453068				38.8845	0.778413		-124.114	-0.560841		-28.2	0.881		-144	-0.805
28	209.814	-0.867644		28	169.439	-0.98306		28	235.349	-0.568584		28	-237.758	-0.535275		-155	-0.909		16.2	0.960334				-42.138	0.741531		-207.121	-0.890046		-78.3	0.203		19.3	0.944
29	245.556	-0.413806		29	216.203	-0.806936		29	268.112	-0.0329531		29	-31.6755	0.851183		-124	-0.555		-213	-0.839696				5.5275	0.99535		64.179	0.435561		-36.9	0.8		-248	-0.376
30	190.008	-0.984784		30	249.955	-0.342766		30	58.1204	0.528137		30	-247.087	-0.391346		7.91	0.99		-49.7	0.647125				34.7778	0.82137		-243.435	-0.447213		-9.78	0.985		-17.7	0.952
31	155.601	-0.910687		31	64.6538	0.428087		31	141.866	-0.786572		31	-31.3041	0.854566		34.4	0.825		-22.2	0.925945				53.1301	0.6		-57.848	0.532167		-153	-0.894		-210	-0.864
32	202.797	-0.921888		32	231.234	-0.626137		32	85.486	0.0787037		32	-30.4934	0.861824		-251	-0.326		-103	-0.224063				-130.236	-0.645937		-207.897	-0.88379		-40.8	0.757		-139	-0.756
33	208.202	-0.881291		33	221.455	-0.749475		33	236.31	-0.554703		33	23.4814	0.917272		43.8	0.722		-176	-0.997454				37.6942	0.791285		-97.765	-0.13511		-31.3	0.855		-140	-0.768
34	143.673	-0.80565		34	25.7693	0.900552		34	178.348	-0.999584		34	-156.482	-0.916381		-11	0.981		87.3	0.047878				32.9492	0.839153		-45.674	0.69874		12.5	0.976		-37.5	0.794
35	202.989	-0.920583		35	129.327	-0.633744		35	243.662	-0.443664		35	89.3905	0.0114285		42.1	0.742		-186	-0.994693				-251.03	-0.325073		-238.496	-0.522558		-12.3	0.977		60.9	0.486
36	259.634	-0.179945		36	-2.48955	0.999056		36	173.26	-0.993089		36	-265.764	-0.0762097		18.8	0.947		14	0.970326				20.556	0.936329		-261.607	-0.145962		-248	-0.371		-28.6	0.878
37	118.301	-0.474098		37	31.7335	0.850504		37	232.253	-0.612176		37	-58.5078	0.522824		-49.4	0.651		11.8	0.978889				-32.829	0.840292		17.0205	0.9562		-33.7	0.832		67.2	0.387
38	177.614	-0.999133		38	66.4477	0.399586		38	151.991	-0.882871		38	75.2113	0.255898		-2.53	0.999		-162	-0.950613				26.5651	0.894427		-153.435	-0.894428		-3.47	0.998		-101	-0.184
39	153.435	-0.894426		39	123.906	-0.557835		39	193.029	-0.974256		39	-96.2711	-0.108386		13.7	0.971		-36.6	0.803011				-153.435	-0.894428		22.6199	0.923077		-12.7	0.976		-217	-0.8
40	150.068	-0.866621		40	-87.1659	0.0494457		40	209.407	-0.871154		40	73.8866	0.278167		21.2	0.933		67.6	0.381623				-240.642	-0.490265		-69.624	0.348179		-47.7	0.673		12.3	0.977
41	155.158	-0.907466		41	39.5597	0.770962		41	137.49	-0.737153		41	-34.7891	0.821433		18.4	0.949		202	-0.927852				22.0679	0.926739		-137.793	-0.740723		8.75	0.988		-197	-0.958
42	258.311	-0.202609		42	238.12	-0.528139		42	251.565	-0.316231		42	-174.958	-0.995993		-32.1	0.847		173	-0.992358				50.0636	0.641937		32.692	0.841586		-28.2	0.881		-233	-0.595
43	190.582	-0.982995		43	-23.5523	0.916696		43	199.44	-0.942991		43	61.9471	0.47077		78.4	0.2		44.1	0.718398				-29.578	0.869685		-148.61	-0.853642		-255	-0.258		-93.7	-0.0637
44	206.274	-0.896687		44	-88.3634	0.0285611		44	251.323	-0.320231		44	-218.246	-0.786554		16.4	0.959		-37.2	0.796729				-29.358	0.871573		-76.201	0.238517		-15	0.966		-39.6	0.771
45	149.704	-0.863426		45	-15.6039	0.963144		45	216.741	-0.801354		45	-223.815	-0.722949		61.7	0.474		-4.21	0.997304				-99.211	-0.160071		-263.089	-0.120327		-21.1	0.933		36.9	0.8
46	138.334	-0.74703		46	-40.5655	0.759663		46	255.069	-0.257666		46	-163.872	-0.96024		4.09	0.997		-156	-0.912983				3.8141	0.997785		-53.842	0.590014		-39.3	0.774		-59	0.514
47	172.755	-0.992017		47	-44.3013	0.715677		47	134.615	-0.702344		47	-2.46282	0.999077		12.5	0.976		15.1	0.965507				29.0546	0.874157		-99.728	-0.168971		-34	0.829		-187	-0.993
48	135	-0.707105		48	156.705	-0.918483		48	187.989	-0.990294		48	61.6208	0.475784		-3.18	0.998		-85.1	0.0861671				-18.778	0.946773		9.6888	0.985736		38	0.788		-264	-0.102
49	173.884	-0.994309		49	16.7984	0.957328		49	253.836	-0.2784		49	20.6688	0.935701		-168	-0.979		-28.2	0.881421				15.124	0.965363		-79.695	0.178888		-46.9	0.683		-14.9	0.966
50	103.61	-0.235306		50	168.69	-0.98058		50	216.983	-0.798817		50	-247.973	-0.377077		-39.5	0.772		-266	-0.0721041				36.6341	0.802462		83.0189	0.121541		-10.6	0.983		-3.27	0.998
51	222.94	-0.732071		51	-20.1062	0.939057		51	230.389	-0.63757		51	30.7355	0.859675		23.6	0.917		-64.6	0.429451				-70.115	0.340133		-90	6.12574e-17		-60.3	0.496		15.3	0.965
52	59.5742	0.506423		52	-57.5288	0.536876		52	145.211	-0.821256		52	46.0675	0.694104		-7.59	0.991		3.58	0.998051				0	1		-97.125	-0.124034		-17.4	0.954		-116	-0.438
53	178.264	-0.999541		53	88.0475	0.0340724		53	219.536	-0.771225		53	70.062	0.341586		-269	-0.0233		-55.5	0.566811				-52.306	0.611444		-234.293	-0.58364		73.1	0.29		-184	-0.998
54	144.951	-0.818656		54	-19.8852	0.940376		54	133.843	-0.692679		54	-191.768	-0.979326		1.85	0.999		-146	-0.828315				45.7639	0.697617		-88.152	0.0322481		29.7	0.868		-189	-0.986
55	190.539	-0.983131		55	157.964	-0.926946		55	103.791	-0.238377		55	-173.811	-0.994005		4.64	0.997		27.6	0.886317				32.0054	0.847998		79.4608	0.182908		-81.6	0.145		3.37	0.998
56	168.845	-0.981108		56	57.4751	0.537667		56	105.489	-0.267043		56	25.8803	0.899808		30.7	0.86		-219	-0.778364				5.1944	0.995893		-19.502	0.94263		-151	-0.872		62.7	0.459
57	142.472	-0.79305		57	70.3462	0.336337		57	219.019	-0.776935		57	-47.4366	0.676715		56.8	0.547		52.5	0.60913				85.3331	0.081362		-172.405	-0.991227		-91.2	-0.0208		-177	-0.999
58	-1.48787	0.999663		58	-42.6141	0.735931		58	94.1223	-0.0718842		58	19.3741	0.94343		8.13	0.99		-77	0.225615				69.1932	0.355218		-154.134	-0.899817		-27	0.891		-154	-0.9
59	159.567	-0.937081		59	217.057	-0.798043		59	161.437	-0.947973		59	-175.192	-0.99635		-180	-1		-135	-0.706262				-231.34	-0.624698		-74.876	0.260909		33.7	0.832		-189	-0.989
60	192.144	-0.977622		60	140.08	-0.766935		60	145.337	-0.822506		60	-235.814	-0.563606		-137	-0.736		-170	-0.984545				-11.634	0.979456		-241.821	-0.472228		16.7	0.958		-46.3	0.691
61	3.44739	0.99819		61	152.892	-0.890147		61	164.228	-0.962351		61	-63.2039	0.451316		-12.6	0.976		40.8	0.757231				-58.782	0.518296		-93.013	-0.0525625		-152	-0.881		-249	-0.355
62	80.5377	0.1644		62	65.0261	0.422206		62	113.714	-0.402163		62	-102.583	-0.216968		29.5	0.871		-240	-0.501838				17.7158	0.952578		-175.601	-0.997054		-54.9	0.575		-162	-0.953
63	171.158	-0.988116		63	162.864	-0.955606		63	174.184	-0.994853		63	-206.768	-0.89366		-13.5	0.972		35.1	0.818328				-254.539	-0.266582		-49.185	0.653619		-29.4	0.871		14.7	0.967
64	185.194	-0.995893		64	96.009	-0.104683		64	251.39	-0.319131		64	-37.3758	0.794872		20.8	0.935		36.9	0.799881				-151.152	-0.875903		30.8542	0.858475		-24.1	0.913		-132	-0.664
65	209.539	-0.870024		65	-55.9391	0.560075		65	229.028	-0.655689		65	-121.373	-0.51969		-95.6	-0.0971		-92.5	-0.0428017				43.3634	0.727013		64.3978	0.43212		-15	0.966		34.3	0.826
66	176.082	-0.997662		66	251.365	-0.319535		66	166.527	-0.972479		66	-86.7603	0.0572797		26.1	0.898		-177	-0.998546				59.6419	0.505403		9.4623	0.986394		0	1		52.1	0.614
67	223.479	-0.725626		67	21.1941	0.932361		67	130.865	-0.654282		67	-134.703	-0.702584		-1.94	0.999		-191	-0.981948				-228.468	-0.663038		-163.887	-0.960716		17.9	0.951		-137	-0.733
68	191.31	-0.980581		68	198.232	-0.949796		68	117.597	-0.463253		68	-47.8064	0.671951		-16.8	0.957		-15.9	0.96178				-12.529	0.976186		-87.397	0.0454153		-31	0.857		-49.7	0.647
69	208.179	-0.881481		69	259.426	-0.183501		69	222.325	-0.739345		69	-172.546	-0.99135		-16.9	0.957		-93.6	-0.061964				32.4123	0.844213		-183.576	-0.998053		3.73	0.998		-69	0.359
70	168.232	-0.97898		70	232.275	-0.611875		70	183.442	-0.998196		70	-127.185	-0.603494		-29.2	0.873		-235	-0.575278				-161.878	-0.950396		-46.219	0.691904		58.5	0.523		-269	-0.025
71	180	-1		71	177.427	-0.998991		71	207.582	-0.88635		71	3.85064	0.997745		-87.1	0.0499		48.3	0.665549				1.1233	0.999808		-237.771	-0.533305		11	0.982		-141	-0.774
72	201.801	-0.928478		72	-33.6901	0.832051		72	179.275	-0.99992		72	-18.4349	0.948735		-17.8	0.952		-54.8	0.576828				85.2364	0.0830455		51.1702	0.627009		29.4	0.872		-150	-0.868
73	166.759	-0.973417		73	164.962	-0.965754		73	167.307	-0.975562		73	85.7412	0.0750182		15.5	0.964		-180	-0.999999				47.1211	0.680451		-18.435	0.948683		50.7	0.633		-238	-0.537
74	-42.7803	0.733963		74	223.781	-0.72199		74	124.114	-0.560847		74	-9.28693	0.986906		-39.8	0.768		-188	-0.990498				-50.711	0.633232		-116.565	-0.447213		-2.25	0.999		-160	-0.938
75	212.276	-0.845491		75	45	0.707107		75	159.063	-0.933971		75	-82.0199	0.139548		30.8	0.859		-167	-0.974037				35.3625	0.815507		73.6861	0.2809		-61.9	0.472		14.3	0.969
76	165.809	-0.969483		76	-16.631	0.958168		76	159.37	-0.935875		76	23.3742	0.918015		13.7	0.972		82.1	0.138164				51.6325	0.620703		-203.025	-0.920334		-164	-0.962		47.2	0.68
77	-85.4261	0.0797465		77	225.431	-0.701773		77	243.435	-0.447217		77	61.2476	0.481501		-99.7	-0.169		86.4	0.0635535				-34.16	0.827473		-203.629	-0.91616		32.5	0.844		-231	-0.625
78	239.744	-0.503874		78	143.696	-0.805881		78	114.066	-0.407781		78	-147.265	-0.840475		59.4	0.509		0	1				-101.768	-0.203949		-60.255	0.496141		0	1		-209	-0.873
79	-7.76517	0.99083		79	83.746	0.108938		79	-7.47733	0.991496		79	-267.574	-0.0446943		-131	-0.656		82.6	0.12952				-45.764	0.697615		-126.529	-0.59523		-153	-0.894		-40.8	0.757
80	175.066	-0.996294		80	-23.2557	0.918752		80	173.928	-0.994389		80	-169.16	-0.981874		-25.1	0.905		-193	-0.974753				2.5261	0.999028		-61.607	0.475517		-36.9	0.8		-185	-0.997
81	217.117	-0.797408		81	239.744	-0.503874		81	229.994	-0.642874		81	-119.55	-0.492262		-9.46	0.986		-184	-0.997676				-237.619	-0.535547		-229.399	-0.650787		-71	0.326		5.91	0.995
82	154.269	-0.900844		82	-43.8618	0.721013		82	249.444	-0.351127		82	-211.504	-0.85358		-12.7	0.975		-185	-0.996336				60.3409	0.494838		-268.315	-0.0294046		-5.33	0.996		-153	-0.894
83	202.62	-0.923078		83	264.226	-0.100614		83	180	-1		83	-59.3148	0.510772		32.3	0.845		70.1	0.340963				-258.465	-0.199966		-48.691	0.66012		-51.2	0.627		78.9	0.192
84	215.803	-0.811032		84	142.172	-0.789851		84	108.153	-0.311549		84	-265.135	-0.0871455		34.4	0.825		-239	-0.51685				9.0903	0.987441		10.6197	0.982872		-10.2	0.984		40.2	0.763
85	206.017	-0.898667		85	143.13	-0.799999		85	112.068	-0.375704		85	6.65443	0.99327		52.4	0.611		18.4	0.948927				-238.299	-0.525487		-69.775	0.345708		-180	-1		-13.8	0.971
86	240.333	-0.494957		86	200.056	-0.939358		86	96.2258	-0.108446		86	29.8865	0.867146		-4.47	0.997		-135	-0.706262				-54.345	0.582903		-126.158	-0.590014		-34.5	0.824		-3.33	0.998
87	171.304	-0.988505		87	-32.3073	0.845194		87	152.608	-0.887876		87	-4.65335	0.996707		20.2	0.938		-204	-0.914278				7.2369	0.992034		-158.009	-0.927243		-26.6	0.894		48.1	0.668
88	185.315	-0.995701		88	-32.7749	0.840804		88	158.782	-0.932209		88	67.4965	0.383292		-24.2	0.912		-240	-0.501838				-131.468	-0.662202		-198.97	-0.945689		0	1		19.9	0.94
89	118.443	-0.476282		89	114.487	-0.41448		89	-66.4768	0.399121		89	-5.44033	0.9955		87.2	0.0487		-151	-0.873971				32.7352	0.841179		-209.249	-0.872505		1.51	1		56.6	0.55
90	149.37	-0.860474		90	266.379	-0.0631687		90	257.335	-0.219255		90	85.8252	0.0735569		-19.3	0.944		-181	-0.999874				4.3616	0.997104		-121.866	-0.527934		0	1		-217	-0.8
91	244.335	-0.433115		91	221.673	-0.746958		91	165.132	-0.966518		91	36.1193	0.80798		-64.5	0.431		-158	-0.926659				-45.725	0.698103		-245.462	-0.415297		-267	-0.0599		0	1
92	175.914	-0.997459		92	174.226	-0.994926		92	163.856	-0.960564		92	-112.357	-0.379457		-241	-0.484		-200	-0.940296				-5.7928	0.994893		-87.397	0.0454153		21.4	0.931		-198	-0.951
93	152.468	-0.886752		93	228.424	-0.663617		93	130.721	-0.652369		93	75.0333	0.258899		90	1.33e-06		-164	-0.960861				-106.899	-0.290685		-56.929	0.545678		-36.9	0.8		-168	-0.979
94	139.399	-0.759255		94	16.0399	0.961069		94	226.254	-0.691459		94	68.9162	0.360302		-38	0.788		-196	-0.961738				6.789	0.992988		-127.266	-0.605516		-27.6	0.887		-21.6	0.929
95	200.171	-0.938671		95	-20.0715	0.939265		95	163.168	-0.957159		95	-19.6986	0.941538		17.4	0.954		-40.4	0.76177				-172.875	-0.992278		-55.784	0.562314		76.9	0.226		-118	-0.476
96	129.155	-0.631425		96	-69.7751	0.345706		96	228.066	-0.66827		96	-82.2348	0.135835		-33.7	0.832		-33.7	0.83212				-33.69	0.832051		-243.925	-0.439547		-38.5	0.782		32.7	0.841
97	160.953	-0.945253		97	-67.5035	0.382627		97	-88.3317	0.0291152		97	1.03224	0.999838		-71.3	0.321		-99.5	-0.164179				28.369	0.879906		-178.264	-0.999541		-4.26	0.997		-186	-0.995
98	-77.6995	0.213041		98	22.5431	0.923592		98	0	1		98	-182.77	-0.998908		-10.7	0.983		7.13	0.992275				-32.661	0.841878		-59.381	0.509327		10.2	0.984		0	1
99	175.406	-0.996787		99	64.7989	0.425798		99	190.081	-0.984563		99	-173.66	-0.993713		22	0.927		-244	-0.440311				14.9314	0.966235		-164.32	-0.962786		-48.1	0.668		31.6	0.852
100	203.106	-0.919779		100	231.072	-0.62834		100	155.695	-0.91137		100	-183.434	-0.9983		30.5	0.861		-38.1	0.787143				-255.466	-0.250954		-162.646	-0.95448		-16.5	0.959		59.2	0.512
101	162.86	-0.955585		101	79.8457	0.1763		101	92.2906	-0.0399667		101	-67.1094	0.38952		85	0.0866		-191	-0.981948				18.8247	0.94651		-94.086	-0.0712537		13.5	0.972		65.2	0.419
102	191.31	-0.980581		102	207.582	-0.88635		102	129.174	-0.631671		102	-90	0.000796327		29.7	0.868		-10.3	0.983901				-37.694	0.791288		-128.774	-0.62625		58.8	0.518		-66.3	0.403
103	188.865	-0.988056		103	-25.5139	0.902481		103	181.534	-0.999642		103	-198.308	-0.949931		-91.2	-0.0204		-165	-0.965547				-12.938	0.974613		-146.659	-0.835414		50.5	0.636		-265	-0.0939
104	130.503	-0.649484		104	80.4399	0.166083		104	220.525	-0.760123		104	-132.955	-0.680562		64.1	0.436		-117	-0.453068				-6.4588	0.993653		74.876	0.260909		40.4	0.762		0	1
105	189.462	-0.986394		105	-56.0702	0.558177		105	172.999	-0.992543		105	-154.872	-0.904779		-10.3	0.984		-219	-0.778364				-83.089	0.120327		-41.634	0.747404		24.3	0.911		-162	-0.949
106	209.32	-0.871896		106	165.303	-0.967279		106	244.041	-0.437727		106	-46.8183	0.684616		-30.4	0.862		-263	-0.124179				18.4349	0.948684		-220.914	-0.755693		-178	-0.999		-215	-0.818
107	166.357	-0.971784		107	108.232	-0.312872		107	0	1		107	-191.104	-0.981603		45	0.707		-76.5	0.234103				8.1301	0.989949		-105.018	-0.259122		21.8	0.928		-106	-0.283
108	143.893	-0.807912		108	192.095	-0.977803		108	243.719	-0.442784		108	-14.7746	0.96697		-222	-0.742		-217	-0.79979				25.641	0.901523		-211.891	-0.849055		-18.4	0.949		8.53	0.989
109	202.126	-0.926357		109	-18.4349	0.948683		109	230.744	-0.632787		109	-230.587	-0.636481		32	0.848		46.1	0.693696				6.4188	0.993731		-114.677	-0.417502		17.4	0.954		-108	-0.316
110	182.961	-0.998665		110	171.254	-0.988371		110	199.014	-0.945442		110	87.7803	0.0395075		6.01	0.995		-159	-0.933075				-3.0128	0.998618		55.8403	0.561501		-9.46	0.986		-71.9	0.31
111	139.399	-0.759255		111	-62.6501	0.459424						111	20.5081	0.936686		82.9	0.124		87.3	0.047878				-71.565	0.316229		65.4623	0.415292		-243	-0.457		-55.5	0.567
112	140.377	-0.770253		112	-10.105	0.984488						112	-135.69	-0.714732		-26.6	0.894		-67.8	0.378396				-17.613	0.953122		-100.62	-0.184294		-186	-0.995		-56	0.559
113	191.441	-0.98013		113	240.604	-0.490847						113	-248.552	-0.367703		-24.9	0.907		-152	-0.882315				30.8014	0.858947		-197.969	-0.951224		-25.7	0.901		-193	-0.974
114	175.601	-0.997054		114	266.82	-0.0554739						114	-217.158	-0.798132		-242	-0.471		31.9	0.849121				-32.196	0.84623		87.2737	0.0475651		-215	-0.824		-82.6	0.129
115	232.058	-0.614868										115	-219.806	-0.76946		-16.1	0.961		-133	-0.681137				-38.157	0.786321		-163.61	-0.959363		10.7	0.983		-228	-0.663
116	173.157	-0.992877										116	-93.743	-0.0644535		-19.8	0.941		62.1	0.468415				84.4007	0.0975714		-104.381	-0.248369		-269	-0.0213		-233	-0.603
117	230.947	-0.630044														-5.6	0.995		18	0.951106				-91.081	-0.0188659		-180.796	-0.999903		1.45	1		-25.8	0.9
118	199.477	-0.942779			average	0.00153353										-15.8	0.962		-115	-0.421696				46.7357	0.685365		-167.619	-0.976743		-90	1.33e-06		20.9	0.934
	-176	-0.997			stdev	0.356933			average	-0.59321				0.057901		-5.83	0.995		-103	-0.224063				19.9831	0.939793		-199.537	-0.942426		-36	0.809		-131	-0.659
	-181	-1							stdev	0.217759				0.364815		-27.2	0.89		-184	-0.997676				45.5673	0.700071		-146.976	-0.838442		-59.9	0.502		-170	-0.985
	-196	-0.962														23.4	0.918		-221	-0.755991				-250.346	-0.336339		3.8141	0.997785		-62.4	0.463		-202	-0.924
	-177	-0.998														-57.2	0.542		-158	-0.926659				-23.552	0.916698		-192.995	-0.97439		-6.07	0.994		52	0.615
	-176	-0.998														1.91	0.999		-256	-0.244119				61.0323	0.484316		77.7352	0.21243		1.43	1		-208	-0.88
	-193	-0.975														-2.12	0.999		-243	-0.455905				-68.749	0.362454		-169.38	-0.982871		-151	-0.873		35.9	0.81
	-212	-0.844														2.66	0.999		-104	-0.241029				39.6107	0.770394		20.556	0.936329		-17.4	0.954		-166	-0.969
	-174	-0.995														-266	-0.0767		68.2	0.371928				-35.311	0.816027		-92.643	-0.0461127		53.7	0.592		44.2	0.716
	-176	-0.997														-91.8	-0.0322		-3.27	0.998373				44.0906	0.71824		-109.592	-0.33532		19.1	0.945		-135	-0.707
	-157	-0.918														-28.8	0.876		17.9	0.951643				-90	6.12574e-17		-79.992	0.173786		-36.3	0.806		-84.6	0.0939
	-167	-0.975														40.4	0.762		-62.7	0.459142				32.4712	0.843661		-269.157	-0.0147126		-39	0.777		-122	-0.532
	-183	-0.999														15.6	0.963		-247	-0.392742				-205.821	-0.900159		-69.007	0.358254		2.64	0.999		-153	-0.888
	-181	-1														-25.6	0.902		73.6	0.282966				28.4956	0.878854		-103.761	-0.237872		0	1		-119	-0.479
	-142	-0.793														25.3	0.904		-11.5	0.979945				-76.759	0.229047		75.9638	0.242535		-30.3	0.864		21	0.934
	60.4	0.494														0	1		54.9	0.575403				28.6105	0.877895		-241.798	-0.472582		-36.4	0.805		-205	-0.905
	-235	-0.575														-33.3	0.836		37.1	0.797782				-3.7314	0.99788		-14.574	0.967823		-41.2	0.753		-43.3	0.728
	-192	-0.977														63.4	0.447		40.4	0.76177				-7.3264	0.991836		-180	-1		-26.6	0.894		-211	-0.861
	-171	-0.988														-68.2	0.371		-233	-0.60346				-5.1944	0.995893		-171.384	-0.988715		-54.5	0.581		63.4	0.447
	-186	-0.994														29.4	0.872		-143	-0.797873				-266.82	-0.055473		4.2364	0.997268		27.4	0.888
	-113	-0.394														-84.8	0.0905		-151	-0.873971				-226.848	-0.683936		-219.289	-0.773962		76	0.243
	-158	-0.93														-2.94	0.999		66.6	0.397689				17.7004	0.952659		5.1944	0.995893		-49.4	0.651
	-131	-0.654														-202	-0.93		-203	-0.921205				5.0796	0.996073		-23.806	0.914917		-8.37	0.989
	-215	-0.822														-47.3	0.678		-237	-0.546397				-0.7162	0.999922		46.8476	0.683941		-247	-0.389
	-175	-0.996														2.2	0.999		-158	-0.926659				-53.616	0.593194		-128.66	-0.624698		-122	-0.529
	-223	-0.733														-85.2	0.083		-254	-0.277797				34.439	0.824729		-30.018	0.865868		-177	-0.999
	-183	-0.999														-11.1	0.981		78.1	0.20688				85.1009	0.0854011		88.7546	0.0217339		54.2	0.585
	-181	-1														-75.3	0.254		-184	-0.997676				-63.97	0.438842		-72.646	0.298275		61.9	0.472
	-179	-1														8.65	0.989		24	0.913632				82.6942	0.127164		-207.181	-0.889568		24.3	0.911
	-176	-0.998														-45	0.707		-16.7	0.957865				-35.838	0.810676		-95.528	-0.0963322		4.09	0.997
	-186	-0.995														29.7	0.868		-119	-0.483888				-186.953	-0.992646		-60.751	0.488606		77	0.226
	-206	-0.901														17.1	0.956		-2.01	0.999385				40.1355	0.764522		-90	6.12574e-17		-175	-0.996
	-158	-0.924														-157	-0.918		0	1				-10.125	0.984427		-115.71	-0.433816		-41.4	0.75
	-210	-0.864														-38.3	0.784		-110	-0.341105				-93.122	-0.0544622		-240.255	-0.496141		-221	-0.757
	-188	-0.991														19.2	0.944		-46.7	0.686119				-3.2705	0.998371		-165.379	-0.967617		-1.79	1
	-62	0.47														-13.7	0.972		-121	-0.51412				0.6161	0.999942		-46.169	0.692534		53.1	0.6
	-191	-0.982														32.6	0.843		8.28	0.989587				-22.714	0.922444		-232.481	-0.609024		0	1
	-167	-0.976														10.1	0.985		-53.3	0.598003				-26.98	0.891165		62.9279	0.455111		-173	-0.992
	-94.2	-0.073														39.6	0.77		-67.3	0.386455				-64.747	0.426616		-176.186	-0.997785		-18.9	0.946
	-147	-0.84														-6.81	0.993		31	0.857309				13.2849	0.973239		-234.462	-0.581243		-27.2	0.889
	-161	-0.944														58	0.53		-257	-0.227166				-42.337	0.739196		-96.34	-0.110428		-17.1	0.956
	-192	-0.978														-35.7	0.812		-68.4	0.368687				-130.179	-0.645178		85.9144	0.0712471		50.8	0.632
	-173	-0.992														82.5	0.13		-174	-0.99436				-243.997	-0.438418		-41.186	0.752576		0	1
	-181	-1														-136	-0.719		-201	-0.934216				-40.601	0.75926		2.9357	0.998688		-4.4	0.997
	-192	-0.979														-141	-0.772		-12.3	0.977069				-63.947	0.439202		-142.765	-0.79616		-22.8	0.922
	-193	-0.976														-67	0.391		13.6	0.971989				26.5651	0.894427		43.7811	0.721989		46.2	0.692
	-183	-0.999														-80	0.174		-168	-0.977837				-248.839	-0.36099		45	0.707107		1.97	0.999
	-116	-0.434														-24	0.914		-234	-0.589459				-45.707	0.698328		-119.982	-0.499728		-8.65	0.989
	84.3	0.0995														-39.4	0.773		7.02	0.992511				-119.511	-0.492591		-202.932	-0.920968		54.8	0.577
	-155	-0.908														6.63	0.993		55.5	0.566811				-13.601	0.971957		-119.358	-0.490265		43.1	0.73
	-183	-0.999														15.9	0.962		90	0.000796327				77.5926	0.214861		-269.045	-0.0166671		-204	-0.914
	-203	-0.92														90	1.33e-06		-204	-0.914278				-53.366	0.596701		-17.312	0.954698		-4.76	0.997
	-165	-0.968														14.3	0.969		77.2	0.222215				82.4605	0.131209		-71.075	0.32433		-3.01	0.999
	-172	-0.99														-28.9	0.876		66.2	0.404081				-30.174	0.864503		-199.29	-0.943859		40.4	0.762
	-208	-0.883														-77.5	0.217		-126	-0.586883				-3.2155	0.998426		11.0826	0.981351		-45.8	0.698
	-171	-0.988														11.6	0.979		-201	-0.934216				71.9657	0.309586		-156.571	-0.917553		-30.8	0.859
	-168	-0.977														41.5	0.749		-167	-0.974037				8.1301	0.989949		-204.146	-0.912506		-6.01	0.995
	-175	-0.997														-33.4	0.835		-77.3	0.220513				-1.1233	0.999808		-239.744	-0.503864		-109	-0.323
	-196	-0.961														-9.64	0.986		-99.5	-0.164179				-20.829	0.934646		-21.656	0.929416		-34	0.829
	-241	-0.484														0	1		-205	-0.907073				-141.52	-0.782825		-98.276	-0.143942		-1.06	1
	-173	-0.993														-2.2	0.999		-132	-0.668262				2.4195	0.999109		-218.454	-0.783108		-21	0.933
	-167	-0.974														-58.8	0.518		-29.6	0.869624				-185.711	-0.995036		-22.504	0.923853		0	1
	-208	-0.885														-4.57	0.997		-242	-0.471361				90	6.12574e-17		-239.381	-0.509327		-243	-0.461
	-167	-0.975														-36.9	0.8		-47.4	0.677185				31.7595	0.850265		29.9816	0.866186		-31.6	0.852
	-157	-0.919														-48.7	0.661		-200	-0.940296				-14.036	0.970144		-98.653	-0.15045		79.1	0.189
	-207	-0.89														-24.8	0.908		-160	-0.939207				-75.964	0.242532		-181.909	-0.999445		-29.1	0.874
	-181	-1														-10.3	0.984		-252	-0.311137				4.2892	0.997199		-63.02	0.453679		-214	-0.832
	79	0.191														-134	-0.69		74.3	0.271233				-26.565	0.894428		-121.185	-0.517803		-4.9	0.996
	-127	-0.607														-23.7	0.916		-88.1	0.0339343				-201.448	-0.93075		-135	-0.707107		-158	-0.928
	-194	-0.972														90	1.33e-06		-155	-0.905727				79.3151	0.185408		36.6071	0.802744		38.2	0.786
	-189	-0.988														36.4	0.805		25.6	0.90193				-30.763	0.85929		-36.254	0.806403		-132	-0.669
	-183	-0.999														-4.01	0.998		-104	-0.241029				37.0731	0.797867		-110.772	-0.35465		-57.1	0.543
	-201	-0.934														-6.2	0.994		-46.9	0.683577				-158.749	-0.932002		-15.124	0.965363		-207	-0.894
	-175	-0.996														34.6	0.823		-41.8	0.745722				-126.552	-0.595552		-173.29	-0.99315
	-179	-1														-52.9	0.604		-216	-0.810139							41.3478	0.750713
	-111	-0.354														28.2	0.881		-45	0.707388							-9.6375	0.985887
	-162	-0.951														-14.9	0.966		-167	-0.974037				-27.096	0.890245		-148.671	-0.854196		average	0.5759		average	0.0270985
	-109	-0.326														28.4	0.88		11	0.981646				13.6005	0.971959		23.6821	0.915788		stdev	0.300996		stdev	0.379293
	-217	-0.804														7.28	0.992		90	0.000796327				-41.82	0.745243		55.008	0.573462
	86.7	0.0576														72.6	0.298		-262	-0.141468				60.8324	0.487366		-170.096	-0.985097
	-144	-0.808														-1.01	1		-165	-0.965547				-56.31	0.554699		-94.185	-0.0729771
	-151	-0.873														64	0.438		45	0.707388				-9.9262	0.985031		-87.51	0.043445
	-183	-0.999														-44	0.72		-144	-0.808267							-205.56	-0.902134
	-193	-0.974														21	0.933		-252	-0.311137							-126.501	-0.594837
	-160	-0.937														-33.7	0.832		-37.6	0.792493				average	0.483123		-159.027	-0.933749
	-206	-0.899														9.31	0.987		-116	-0.437448				stdev	0.304506		49.2892	0.652241
	-175	-0.996														-72.6	0.3		-254	-0.277797							-234.039	-0.587234
	-189	-0.986														52	0.616		-115	-0.421696							-146.31	-0.832051
	-164	-0.964														0	1		-186	-0.994693							32.2756	0.845489
	-182	-0.999														54.8	0.577		-268	-0.0372692							58.8407	0.517419
	-173	-0.992														-20.4	0.937		-163	-0.955882							30.8277	0.858712
	-144	-0.805														3.47	0.998		-95.7	-0.0984771							29.6237	0.869291
	-192	-0.979														-45	0.707		-66	0.40727							-104.036	-0.242532
	-145	-0.818														2.6	0.999		-93	-0.0515142							48.7153	0.659801
	-209	-0.878														-32	0.848		-256	-0.244119							-23.749	0.915319
	-190	-0.986														-146	-0.832		-37	0.798832							-88.472	0.0266655
	-135	-0.707														-59.3	0.511		-115	-0.421696							-208.74	-0.876811
	-180	-1														28.4	0.879		9.64	0.985894							-87.138	0.0499306
	-196	-0.963														-69.4	0.351		87.3	0.047878							-1.7357	0.999541
	-202	-0.93														-27.1	0.891		-56.3	0.555259							-62.904	0.455483
	-179	-1														-26.2	0.897		-171	-0.987451							-120.466	-0.507027
	-147	-0.843														59.6	0.506		-243	-0.455905							-176.424	-0.998053
	-90	1.33e-06														-32.8	0.841		-208	-0.88381							-128.418	-0.621394
	-197	-0.954														-16.9	0.957		-247	-0.392742							-21.125	0.932796
	-193	-0.974														55.5	0.567		-253	-0.294512							-122.347	-0.535046
	-198	-0.949														0	1		-59.7	0.504984							-115.56	-0.431456
	-174	-0.995														-16.7	0.958		27.2	0.889526							-242.103	-0.467884
																-76	0.243		-80.2	0.170909							-76.551	0.23258
																-15.4	0.964		-141	-0.77636							-136.685	-0.727593
	average	-0.762252														-50.5	0.636		-123	-0.543726							-23.806	0.914917
	stdev	0.2106														-25.6	0.902		-126	-0.586883							-212.005	-0.848002
																-263	-0.114		60.5	0.492889							79.3803	0.184289
																-29.6	0.87		-233	-0.60346							-109.44	-0.33282
																0	1		-260	-0.175913							54.2933	0.583636
																-4.09	0.997		14.4	0.968615							-119.745	-0.496141
																-59.4	0.509		-164	-0.960861							30.4655	0.861935
																-25.2	0.905		-165	-0.965547							-180	-1
																-14.5	0.968		-142	-0.787237							69.444	0.351123
																41.1	0.754		-60.1	0.498949							-77.347	0.219046
																10.6	0.983		-139	-0.753902							-231.68	-0.620053
																13.2	0.973		-221	-0.755991							-118.301	-0.474104
																-108	-0.306		-104	-0.241029							-114.228	-0.410369
																-84.1	0.103		-222	-0.744458							-178.603	-0.999703
																-10	0.985		-58.1	0.528875							-267.917	-0.0363472
																8.47	0.989		50.9	0.631025							-189.324	-0.986788
																0	1		0	1							-51.52	0.622241
																8.3	0.99		-241	-0.486674							30.1414	0.864789
																-2.12	0.999		66.1	0.405676							-47.862	0.670919
																-77.3	0.22		61.6	0.476104							36.3268	0.805651
																-32.3	0.845		69.8	0.345878							-59.859	0.50213
																57.2	0.542		21	0.933647							-143.427	-0.803098
																-5.04	0.996		-11	0.981646							-139.316	-0.758316
																-212	-0.851		7	0.992554							-1.0416	0.999835
																76.7	0.23		-51.9	0.617397							48.3019	0.665206
																7.73	0.991		-129	-0.628433							-118.686	-0.480009
																15.1	0.966		-30.1	0.865285							-65.225	0.419056
																14.2	0.969		-216	-0.810139							-7.2061	0.992101
																13.5	0.972		-80.3	0.16919							66.3093	0.401799
																11.9	0.979		-215	-0.820242							-232.595	-0.607445
																-86.2	0.0665		33.2	0.836925							-92.203	-0.0384401
																-39.3	0.774		-148	-0.847353							-87.026	0.0518828
																79.6	0.181		-240	-0.501838							-54.605	0.57921
																0	1		-214	-0.830095							-140.599	-0.772722
																5.57	0.995		-38.5	0.78282							40.9144	0.755689
																-59	0.514		-127	-0.600917							12.1715	0.977521
																-3.69	0.998		-247	-0.392742							-144.689	-0.816027
																-119	-0.482		81.6	0.146797							-258.111	-0.206016
																0	1		-178	-0.999335							-98.531	-0.148344
																-18.4	0.949		21.8	0.928557							-202.874	-0.921362
																35.4	0.815		-133	-0.681137							-61.991	0.46961
																5.71	0.995		51.3	0.625597							-56.689	0.549183
																-62.9	0.455		-65.4	0.416807							14.0362	0.970143
																35.5	0.814		-46.1	0.693696							43.6678	0.723355
																-174	-0.995		21.8	0.928557							-125.218	-0.576689
																-24.5	0.91		-15.6	0.9632							6.4831	0.993605
																-3.01	0.999		102	-0.207029							-185.102	-0.996038
																			104	-0.241029							-34.695	0.822194
																average	0.636115		110	-0.341105							-241.477	-0.477512
																stdev	0.256342		39.5	0.771847							-200.556	-0.936329
																			-152	-0.882315							32.3196	0.845079
																			57.7	0.534784							-96.809	-0.11856
																			231	-0.630907							45	0.707107
																			249	-0.360424							-23.962	0.913815
																			-127	-0.600917							-211.43	-0.853278
																			-24	0.913632							-157.521	-0.92402
																			46.2	0.692438							57.8477	0.532172
																			-30	0.866158							-83.211	0.118213
																			-138	-0.742327							20.4099	0.937222
																			166	-0.969939							-218.019	-0.787807
																			33.7	0.83212							81.1193	0.154377
																			4.97	0.996244							-103.601	-0.235159
																			-63.4	0.448261							77.4712	0.21693
																			19.2	0.944432							-164.876	-0.965363
																			14.6	0.967742							9.4623	0.986394
																			-35.2	0.817324							45.674	0.69874
																											-66.801	0.393926
																											-237.724	-0.533998
																											-17.879	0.951707
																			average	-0.0138155							-193.496	-0.972386
																			stdev	0.360098							-87.647	0.0410561
																											-75.379	0.252424
																											15.2551	0.964764
																											64.0412	0.437725
																											-6.9811	0.992586
																											-57.619	0.535547
																											-203.459	-0.917345
																											-21.801	0.928479
																											-184.764	-0.996545
																											-61.26	0.480836
																											-159.677	-0.93775
																											-99.462	-0.164393
																											58.5704	0.521451
																											70.4633	0.334411
																											average	-0.0198213
																											stdev	0.348367

## Sheet: Figure 3A
WT + alpha Factor								trk1D + alpha factor
EF				Control				EF			Control
1	143.616	-0.805055		No.	Real angle	Orient		1.79	0.999513		144.782	-0.816224
2	3.36646	0.998274		1	106.348	-0.281472		10.437	0.983471		133.755	-0.690721
3	154.502	-0.902603		2	73.8866	0.277541		24.341	0.911197		26.565	0.894533
4	198.699	-0.947217		3	95.4403	-0.0948077		35.707	0.812197		162.646	-0.95405
5	251.342	-0.31992		4	134.029	-0.695021		67.249	0.387276		135.764	-0.715634
6	158.199	-0.928476		5	187.4	-0.991672		9.058	0.987542		62.176	0.467244
7	210.033	-0.865736		6	5.29008	0.995741		5.08	0.996076		119.745	-0.495221
8	131.82	-0.666793		7	241.821	-0.472225		37.093	0.797856		119.745	-0.495221
9	-73.6518	0.281475		8	51.3402	0.624696		55.539	0.56625		8.531	0.988947
10	182.386	-0.999133		9	-83.2902	0.116842		165.174	-0.966332		51.546	0.622243
11	-82.3596	0.132957		10	116.565	-0.447212		39.806	0.768442		27.181	0.889678
12	150.772	-0.872682		11	-0.725224	0.99992		27.121	0.890155		131.73	-0.664751
13	174.094	-0.994692		12	-66.0979	0.405175		17.301	0.954801		14.421	0.968524
14	180	-1		13	116.98	-0.453682		29.098	0.873914		93.652	-0.0628693
15	238.496	-0.522565		14	102.938	-0.223896		25.201	0.904915		112.932	-0.388718
16	179.403	-0.999946		15	12.2463	0.977245		166.866	-0.973505		29.745	0.868373
17	234.951	-0.574285		16	-64.2307	0.43475		17.345	0.954573		122.229	-0.532389
18	-5.31455	0.995701		17	205.051	-0.905933		5.711	0.995042		113.629	-0.399891
19	198.02	-0.950951		18	52.3996	0.610151		18.635	0.947626		43.531	0.725267
20	164.539	-0.96381		19	-8.40891	0.98925		31.329	0.85434		144.62	-0.814588
21	265.962	-0.0704169		20	64.359	0.432732		13.87	0.970872		22.443	0.924336
22	154.312	-0.901166		21	-70.448	0.334663		0.159	0.999996		177.686	-0.99912
23	179.31	-0.999927		22	184.708	-0.996626		14.261	0.969215		55.561	0.565934
24	226.169	-0.692534		23	184.548	-0.996851		12.189	0.977479		111.631	-0.367709
25	176.511	-0.998146		24	-71.2666	0.321165		49.566	0.648905		172.185	-0.990504
26	191.449	-0.980101		25	221.532	-0.74859		20.088	0.939227		117.15	-0.455399
27	178.229	-0.999522		26	59.3227	0.510203		25.618	0.901795		70.974	0.326591
28	209.814	-0.867644		27	257.619	-0.214411		38.045	0.787734		100.408	-0.179783
29	245.556	-0.413806		28	169.439	-0.98306		46.194	0.692514		7.125	0.992286
30	190.008	-0.984784		29	216.203	-0.806936		43.908	0.720724		113.385	-0.395987
31	155.601	-0.910687		30	249.955	-0.342766		170.593	-0.986304		68.749	0.363021
32	202.797	-0.921888		31	64.6538	0.428087		25.893	0.899711		11.31	0.9806
33	208.202	-0.881291		32	231.234	-0.626137		35.511	0.814186		15.255	0.9648
34	143.673	-0.80565		33	221.455	-0.749475		69.357	0.353118		62.021	0.469632
35	202.989	-0.920583		34	25.7693	0.900552		31.159	0.855877		5.194	0.995898
36	259.634	-0.179945		35	129.327	-0.633744		20.887	0.934351		29.476	0.87069
37	118.301	-0.474098		36	-2.48955	0.999056		19.764	0.941153		155.821	-0.911705
38	177.614	-0.999133		37	31.7335	0.850504		26.499	0.895047		56.31	0.555114
39	153.435	-0.894426		38	66.4477	0.399586		5.27	0.995777		61.858	0.472141
40	150.068	-0.866621		39	123.906	-0.557835					14.421	0.968524
41	155.158	-0.907466		40	-87.1659	0.0494457					127.926	-0.61375
42	258.311	-0.202609		41	39.5597	0.770962					127.926	-0.61375
43	190.582	-0.982995		42	238.12	-0.528139					68.749	0.363021
44	206.274	-0.896687		43	-23.5523	0.916696					46.637	0.686918
45	149.704	-0.863426		44	-88.3634	0.0285611					151.802	-0.880684
46	138.334	-0.74703		45	-15.6039	0.963144					93.094	-0.0531517
47	172.755	-0.992017		46	-40.5655	0.759663					148.201	-0.84921
48	135	-0.707105		47	-44.3013	0.715677
49	173.884	-0.994309		48	156.705	-0.918483
50	103.61	-0.235306		49	16.7984	0.957328
51	222.94	-0.732071		50	168.69	-0.98058		average	0.716839		average	0.0549635
52	59.5742	0.506423		51	-20.1062	0.939057		stdev	0.259116		stdev	0.360706
53	178.264	-0.999541		52	-57.5288	0.536876
54	144.951	-0.818656		53	88.0475	0.0340724
55	190.539	-0.983131		54	-19.8852	0.940376
56	168.845	-0.981108		55	157.964	-0.926946
57	142.472	-0.79305		56	57.4751	0.537667
58	-1.48787	0.999663		57	70.3462	0.336337
59	159.567	-0.937081		58	-42.6141	0.735931
60	192.144	-0.977622		59	217.057	-0.798043
61	3.44739	0.99819		60	140.08	-0.766935
62	80.5377	0.1644		61	152.892	-0.890147
63	171.158	-0.988116		62	65.0261	0.422206
64	185.194	-0.995893		63	162.864	-0.955606
65	209.539	-0.870024		64	96.009	-0.104683
66	176.082	-0.997662		65	-55.9391	0.560075
67	223.479	-0.725626		66	251.365	-0.319535
68	191.31	-0.980581		67	21.1941	0.932361
69	208.179	-0.881481		68	198.232	-0.949796
70	168.232	-0.97898		69	259.426	-0.183501
71	180	-1		70	232.275	-0.611875
72	201.801	-0.928478		71	177.427	-0.998991
73	166.759	-0.973417		72	-33.6901	0.832051
74	-42.7803	0.733963		73	164.962	-0.965754
75	212.276	-0.845491		74	223.781	-0.72199
76	165.809	-0.969483		75	45	0.707107
77	-85.4261	0.0797465		76	-16.631	0.958168
78	239.744	-0.503874		77	225.431	-0.701773
79	-7.76517	0.99083		78	143.696	-0.805881
80	175.066	-0.996294		79	83.746	0.108938
81	217.117	-0.797408		80	-23.2557	0.918752
82	154.269	-0.900844		81	239.744	-0.503874
83	202.62	-0.923078		82	-43.8618	0.721013
84	215.803	-0.811032		83	264.226	-0.100614
85	206.017	-0.898667		84	142.172	-0.789851
86	240.333	-0.494957		85	143.13	-0.799999
87	171.304	-0.988505		86	200.056	-0.939358
88	185.315	-0.995701		87	-32.3073	0.845194
89	118.443	-0.476282		88	-32.7749	0.840804
90	149.37	-0.860474		89	114.487	-0.41448
91	244.335	-0.433115		90	266.379	-0.0631687
92	175.914	-0.997459		91	221.673	-0.746958
93	152.468	-0.886752		92	174.226	-0.994926
94	139.399	-0.759255		93	228.424	-0.663617
95	200.171	-0.938671		94	16.0399	0.961069
96	129.155	-0.631425		95	-20.0715	0.939265
97	160.953	-0.945253		96	-69.7751	0.345706
98	-77.6995	0.213041		97	-67.5035	0.382627
99	175.406	-0.996787		98	22.5431	0.923592
100	203.106	-0.919779		99	64.7989	0.425798
101	162.86	-0.955585		100	231.072	-0.62834
102	191.31	-0.980581		101	79.8457	0.1763
103	188.865	-0.988056		102	207.582	-0.88635
104	130.503	-0.649484		103	-25.5139	0.902481
105	189.462	-0.986394		104	80.4399	0.166083
106	209.32	-0.871896		105	-56.0702	0.558177
107	166.357	-0.971784		106	165.303	-0.967279
108	143.893	-0.807912		107	108.232	-0.312872
109	202.126	-0.926357		108	192.095	-0.977803
110	182.961	-0.998665		109	-18.4349	0.948683
111	139.399	-0.759255		110	171.254	-0.988371
112	140.377	-0.770253		111	-62.6501	0.459424
113	191.441	-0.98013		112	-10.105	0.984488
114	175.601	-0.997054		113	240.604	-0.490847
115	232.058	-0.614868		114	266.82	-0.0554739
116	173.157	-0.992877
117	230.947	-0.630044
118	199.477	-0.942779
					average	0.00153353
expt2	-176	-0.997			stdev	0.356933
	-181	-1
	-196	-0.962
	-177	-0.998
	-176	-0.998
	-193	-0.975
	-212	-0.844
	-174	-0.995
	-176	-0.997
	-157	-0.918
	-167	-0.975
	-183	-0.999
	-181	-1
	-142	-0.793
	60.4	0.494
	-235	-0.575
	-192	-0.977
	-171	-0.988
	-186	-0.994
	-113	-0.394
	-158	-0.93
	-131	-0.654
	-215	-0.822
	-175	-0.996
	-223	-0.733
	-183	-0.999
	-181	-1
	-179	-1
	-176	-0.998
	-186	-0.995
	-206	-0.901
	-158	-0.924
	-210	-0.864
	-188	-0.991
	-62	0.47
	-191	-0.982
	-167	-0.976
	-94.2	-0.073
	-147	-0.84
	-161	-0.944
	-192	-0.978
	-173	-0.992
	-181	-1
	-192	-0.979
	-193	-0.976
	-183	-0.999
	-116	-0.434
	84.3	0.0995
	-155	-0.908
	-183	-0.999
	-203	-0.92
	-165	-0.968
	-172	-0.99
	-208	-0.883
	-171	-0.988
	-168	-0.977
	-175	-0.997
	-196	-0.961
	-241	-0.484
	-173	-0.993
	-167	-0.974
	-208	-0.885
	-167	-0.975
	-157	-0.919
	-207	-0.89
	-181	-1
	79	0.191
	-127	-0.607
	-194	-0.972
	-189	-0.988
	-183	-0.999
	-201	-0.934
	-175	-0.996
	-179	-1
	-111	-0.354
	-162	-0.951
	-109	-0.326
	-217	-0.804
	86.7	0.0576
	-144	-0.808
	-151	-0.873
	-183	-0.999
	-193	-0.974
	-160	-0.937
	-206	-0.899
	-175	-0.996
	-189	-0.986
	-164	-0.964
	-182	-0.999
	-173	-0.992
	-144	-0.805
	-192	-0.979
	-145	-0.818
	-209	-0.878
	-190	-0.986
	-135	-0.707
	-180	-1
	-196	-0.963
	-202	-0.93
	-179	-1
	-147	-0.843
	-90	1.33e-06
	-197	-0.954
	-193	-0.974
	-198	-0.949
	-174	-0.995
	average	-0.762252
	stdev	0.2106

## Sheet: Figure 3C
	Dibac 4(3)	Fluo No Background in 16-Bit Units
	WT Buds		trk1 Buds				WT shmoos		trk1 shmoos
2	18.158		2	17.375		2	29.091		2	6.5
3	32.608		3	4.812		3	18.509		3	14.52
4	7.346		4	3.579		4	31.278		4	3.041
5	8.258		5	19.967		5	50.25		5	0.582
6	11.158		6	8.658		6	18.056		6	4.949
7	5.739		7	4.974		7	19.25
8	6.439		8	2.481		8	21.667		2	42.232
9	10.652		9	1.104		9	20.667		3	2.05
10	8.778					10	17.708		4	10.786
11	12.138		2	7.981		11	14.625		5	16.524
			3	4.396		12	35.7		6	18
1			4	4.374		13	26.9		7	4.302
2	11.025		5	4.648
3	10.444		6	2.989		2	18.893		2	10
4	3.738		7	5.659		3	31.571		3	9.462
5	0.628		8	4.516		4	18.714		4	25.381
6	2.422		9	0.242		5	21.75		5	8.25
7	7.636		10	7.035		6	18.833		6	16.583
8	6.974					7	25.833		7	19.542
9	7.805		2	4.281		8	30.361		8	8.833
10	5.584		3	10.176					9	3.292
11	6.709		4	10.078
			5	13.332		3	29.7		2	20.312
1			6	1.451		4	29.58		3	9.571
2	33.866		7	12.21		5	40.02		4	6.457
3	38.991		8	8.858		6	31.25		5	10.314
4	31.019		9	2.324		7	41.15
5	29.694		10	1.569		8	54.708
6	15.813		11	1.191		9	32		2	11.798
7	22.266		12	4.319					3	6.833
8	27.907		13	2.722					4	8.5
9	25.925					2	36.069		5	4.389
10	25.01		2	4.018		3	36.686		6	0
11	33.55		3	0.509		4	26.324		7	13.1
12	22.873		4	14.386		5	19.42		8	3.4
13	24.79		5	5.404		6	32.27		9	5.2
			6	3.333		7	2.233
14			7	7.552		8	7.016		2	27.633
15	36.166		8	14.172		9	8.781		3	28.367
16	25.149		9	14.213		10	27.568
17	25.802		10	8.703		11	27.795
18	26.569		11	4.609		12	48.182
19	23.683					13	27.182		2	18.455
20	8.902		2	10.473					3	27.545
21	23.752		3	1.893		2	15.677		4	12.208
22	11.236		4	2.2		3	14.844		5	16.5
			5	8.733		4	21.229		6	13.2
1			6	6.293		5	21.917		7	19.15
2	48.502		7	2.68		6	23.083		8	7.025
3	47.796		8	14.801		7	11.688		9	10.361
4	48.623		9	11.227		8	6.708
5	45.691		10	5.057		9	8.583
6	26.521		11	9		10	21.667
7	28.18
8	32.894
10	54.549
11	10.026
average	21.2242			6.66443			24.9571			12.3207
stdev	7.01847			2.37339			5.63379			4.44197

## Sheet: Figure 3D
Mating efficiency Diploid Counting
WT*WT					WT*trk1
Assay 1
Dilution	1/100	1/1000			1/100	1/1000			ratio			Final
Colonies	500	12			68	2			0.136
									0.166667		WT	1
									0.0605096		average trk1	0.095696
Assay 2	04/11/2013								0.0196078
WT*WT					WT*trk1
Dilution	1/100	1/1000			1/100	1/1000
Colonies	314	51			19	1

[truncated: 24 more sheets: Figure 3E, Figure 4D, Figure 5A, Figure 5B, Figure 5D, Figure S1A, Figure S1C, Figure S2A, Figure S2B, Figure S2C, Figure S2D, Figure S2E, Figure S2F, Figure S3E, Figure S3G, Figure S4A, Figure S4B, Figure S4C, Figure S4D, Figure S5A …]
